# Supplementary material for: The Diversity of Lipopeptides in the Pseudomonas syringae Complex Parallels Phylogeny and Sheds Light on Structural Diversification during Evolutionary History
Source: Microbiol Spectr. 2022 Oct 26;10(6):e01456-22. doi: 10.1128/spectrum.01456-22 (PMC9769872; doi:10.1128/spectrum.01456-22)
Supplement: Supplementary file 1 — Table S1. Download spectrum.01456-22-s0001.xlsx, XLSX file, 0.1 MB [file spectrum.01456-22-s0001.xlsx]

## Sheet: Feuil1
Bricout et al. The diversity of lipopeptides in the P. syringae complex parallels phylogeny and sheds light on structural diversification during evolutionary history
Supplementatry Table S1 : List of the 724 strains used in this study and their origin
Phylogroup	Strain name	Species	Habitat (substrate category)	Country and region	References
01a	AI0009	P. syringae	Freshwater (stream water)	NZ	Morris et al. 2010
01a	AI0047	P. syringae	Freshwater (stream water)	NZ	Morris et al. 2010
01a	AI0074	P. syringae	Freshwater (stream water)	NZ	Morris et al. 2010
01a	AI0082	P. syringae	Freshwater (stream water)	NZ	Morris et al. 2010
01a	AI0089	P. syringae	Freshwater (stream water)	NZ	Morris et al. 2010
01a	CC1594	P. syringae	Precipitations (rain)	FR (St Saturnin les Avignon, 84)	Berge et al. 2014	Morris et al. 2008
01a	CC1630	P. syringae	Plant	US (Bozeman, Montana)	Morris et al. 2010	Morris et al. 2008
01a	CCV0461	P. syringae	Snowpack	FR (Vars, 05)	Berge et al. 2014	Monteil et al. 2012
01a	CCV0467	P. syringae	Snowpack	FR (Vars, 05)	Berge et al. 2014	Monteil et al. 2012
01a	CCV0491	P. syringae	Litter	FR (Vars, 05)	Berge et al. 2014	Monteil et al. 2012
01a	CCV0502	P. syringae	Litter	FR (Vars, 05)	Berge et al. 2014	Monteil et al. 2012
01a	CCV0611	P. syringae	Snowpack	FR (Vars, 05)	Monteil et al. 2013	Monteil et al. 2012
01a	CLA0235	P. syringae	Snowpack	FR (Lautaret, 05)	Monteil et al. 2014
01a	CMO0002	P. syringae	Precipitations (rain)	FR (Montfavet, 84)	Berge et al. 2014	Monteil et al. 2014
01a	CMO0017	P. syringae	Precipitations (rain)	FR (Montfavet, 84)	Berge et al. 2014	Monteil et al. 2014
01a	CMO0050	P. syringae	Precipitations (rain)	FR (Montfavet, 84)	Berge et al. 2014	Monteil et al. 2014
01a	CMW0036	P. syringae	Freshwater (river water)	FR (Caumont sur Durance, 84)	Berge et al. 2014
01a	CST0002	P. syringae	Precipitations (rain)	FR (Saint-Saturnin, 84)	Berge et al. 2014	Monteil et al. 2014
01a	CST0094	P. syringae	Precipitations (rain)	FR (Saint-Saturnin, 84)	Berge et al. 2014	Monteil et al. 2014
01a	CSZ0223	P. syringae	Freshwater (stream water)	FR (Sauze, 06)	Monteil et al. 2013
01a	CSZ0259	P. syringae	Freshwater (stream water)	FR (Sauze, 06)	Berge et al. 2014	Monteil 2011
01a	CSZ0279	P. syringae	Snowpack	FR (Sauze, 06)	Berge et al. 2014	Monteil et al. 2012
01a	CSZ0292	P. syringae	Snowpack	FR (Sauze, 06)	Monteil et al. 2013	Monteil et al. 2012
01a	CSZ0326	P. syringae	Snowpack	FR (Sauze, 06)	Monteil et al. 2013	Monteil et al. 2012
01a	CSZ0350	P. syringae	Freshwater (stream water)	FR (Sauze, 06)	Bartoli et al. 2015	Monteil 2011
01a	GAW0231	P. syringae	Freshwater (irrigation canal water)	FR (Gadagne, 84)	Berge et al. 2014
01a	GAW0236	P. syringae	Freshwater (irrigation canal water)	FR (Gadagne, 84)	Berge et al. 2014
01a	KG0004	P. syringae	Plant	IT (Viterbo)	Takahashi et al. 1996
01a	LAB0040	P. syringae	Freshwater (epilithic biofilm)	FR (Lautaret, 05)	Berge et al. 2014
01a	LAB0041	P. syringae	Freshwater (epilithic biofilm)	FR (Lautaret, 05)	Berge et al. 2014
01a	LAB0076	P. syringae	Freshwater (epilithic biofilm)	FR (Lautaret, 05)	Berge et al. 2014
01a	LAB0081	P. syringae	Freshwater (epilithic biofilm)	FR (Lautaret, 05)	Berge et al. 2014
01a	LAB0129	P. syringae	Freshwater (epilithic biofilm)	FR (Lautaret, 05)	Berge et al. 2014
01a	SZ0014	P. syringae	Freshwater (stream water)	FR (Sauze, 06)	Morris et al. 2010
01a	SZ0015	P. syringae	Freshwater (stream water)	FR (Sauze, 06)	Morris et al. 2010
01a	SZ0049	P. syringae	Freshwater (stream water)	FR (Sauze, 06)	Morris et al. 2010
01a	SZ0120	P. syringae	Freshwater (stream water)	FR (Sauze, 06)	Morris et al. 2010
01a	SZ0134	P. syringae	Freshwater (stream water)	FR (Sauze, 06)	Morris et al. 2010
01a	SZ0149	P. syringae	Plant	FR (Sauze, 06)	Berge et al. 2014	Morris et al. 2010
01a	SZB0003	P. syringae	Freshwater (epilithic biofilm)	FR (Sauze, 06)	Berge et al. 2014
01a	SZB0007	P. syringae	Freshwater (epilithic biofilm)	FR (Sauze, 06)	Berge et al. 2014
01a	SZB0015	P. syringae	Freshwater (epilithic biofilm)	FR (Sauze, 06)	Berge et al. 2014
01a	SZB0069	P. syringae	Freshwater (epilithic biofilm)	FR (Sauze, 06)	Berge et al. 2014
01b	CC1416	P. syringae	Freshwater (epilithic biofilm)	US (Gallatin Cy, MT)	Morris et al. 2007
01b	CC1427	P. syringae	Freshwater (epilithic biofilm)	US (Park Cy, MT)	Morris et al. 2007
01b	CC1429	P. syringae	Freshwater (epilithic biofilm)	US (Park Cy, MT)	Morris et al. 2007
01b	CC1430	P. syringae	Freshwater (epilithic biofilm)	US (Park Cy, MT)	Morris et al. 2007
01b	CC1432	P. syringae	Freshwater (epilithic biofilm)	US (Park Cy, MT)	Morris et al. 2007
01b	CC1544	P. syringae	Freshwater (lake water)	FR (Foréant lake, 05)	Morris et al. 2008
01b	CC1556	P. syringae	Snowpack	FR (Col Vieux, 05)	Morris et al. 2008
01b	CC1558	P. syringae	Snowpack	FR (Col Vieux, 05)	Morris et al. 2008
01b	CC1673	P. syringae	Plant	FR	Berge et al. 2014	Morris et al. 2008
01b	CC1675	P. syringae	Plant	FR	Berge et al. 2014	Morris et al. 2008
01b	CC1676	P. syringae	Plant	FR	Bartoli et al. 2015
01b	CCE0245	P. syringae	Freshwater (stream water)	FR (Ceillac, 05)	Berge et al. 2014	Monteil 2011
01b	CEB0020	P. syringae	Freshwater (epilithic biofilm)	FR (Ceillac, 05)	Berge et al. 2014
01b	CFBP7285	P. syringae	Plant	IT (Veneto)	Mazzaglia et al. 2012
01b	CFBP7286	P. syringae	Plant	IT (Lazio)	Mazzaglia et al. 2012
01b	CLA0509	P. syringae	Precipitations (rain)	FR (Lautaret, 05)	Monteil et al. 2014
01b	CSZ0174	P. syringae	Freshwater (stream water)	FR (Sauze, 06)	Berge et al. 2014	Monteil 2011
01b	CSZ0343	P. syringae	Freshwater (stream water)	FR (Sauze, 06)	Bartoli et al. 2015
01b	JD20	P. syringae	Plant	JP	Takikawa et al. 1989
01b	JD22	P. syringae	Plant	US	Sawada et al. 1999
01b	KW30	P. syringae	Plant	JP (Shizuoka)	Takikawa et al. 1989
01b	PA429	P. syringae	Plant	JP	Nakajima et al. 2002
01b	PA459	P. syringae	Plant	JP	Takikawa et al. 1989
01b	SZ0129	P. syringae	Freshwater (stream water)	FR (Sauze, 06)	Morris et al. 2010
01b	SZB0063	P. syringae	Freshwater (epilithic biofilm)	FR (Sauze, 06)	Berge et al. 2014
01b	SZB0070	P. syringae	Freshwater (epilithic biofilm)	FR (Sauze, 06)	Bartoli et al. 2015
01b	TA0011	P. syringae	Freshwater (stream water)	FR (Tarn, 48)	Morris et al. 2010
01b	USA0001	P. syringae	Freshwater (stream water)	US (Pine creek)	Morris et al. 2010
01b	USA0003	P. syringae	Freshwater (stream water)	US (Pine creek)	Morris et al. 2010
01b	USA0019	P. syringae	Freshwater (stream water)	US (Pine creek)	Morris et al. 2010
01b	USA0031	P. syringae	Freshwater (stream water)	US (Cascade creek)	Morris et al. 2010
01b	USA0041	P. syringae	Freshwater (stream water)	US (Cascade creek)	Morris et al. 2010
01b	USA007	P. syringae	Freshwater (stream water)	US (Pine creek)	Morris et al. 2010
01b	USA0090	P. syringae	Freshwater (stream water)	US (Pilgrim creek)	Morris et al. 2010
02a	GAW0216	P. syringae	Irrigation reservoir water	FR (Gadagne, 84)	Berge et al. 2014
02a	LYR0044	P. syringae	Precipitations (rain)	FR (Montfavet, St Paul, 84)	Monteil et al. 2014
02b	AI0015	P. syringae	Freshwater (stream water)	NZ	Morris et al. 2010
02b	AI0024	P. syringae	Freshwater (stream water)	NZ	Morris et al. 2010
02b	AI0027	P. syringae	Freshwater (stream water)	NZ	Morris et al. 2010
02b	AI0042	P. syringae	Freshwater (stream water)	NZ	Morris et al. 2010
02b	AI0061	P. syringae	Freshwater (stream water)	NZ	Morris et al. 2010
02b	AI0064	P. syringae	Freshwater (stream water)	NZ	Morris et al. 2010
02b	AI0066	P. syringae	Freshwater (stream water)	NZ	Morris et al. 2010
02b	AI0068	P. syringae	Freshwater (stream water)	NZ	Morris et al. 2010
02b	AI0073	P. syringae	Freshwater (stream water)	NZ	Morris et al. 2010
02b	AI0075	P. syringae	Freshwater (stream water)	NZ	Morris et al. 2010
02b	AI0077	P. syringae	Freshwater (stream water)	NZ	Morris et al. 2010
02b	AI0083	P. syringae	Freshwater (stream water)	NZ	Morris et al. 2010
02b	AI0084	P. syringae	Freshwater (stream water)	NZ	Morris et al. 2010
02b	AI0116	P. syringae	Freshwater (stream water)	NZ	Morris et al. 2010
02b	AI0127	P. syringae	Freshwater (stream water)	NZ	Morris et al. 2010
02b	AI0130	P. syringae	Freshwater (stream water)	NZ	Morris et al. 2010
02b	AI0131	P. syringae	Freshwater (stream water)	NZ	Morris et al. 2010
02b	AI0134	P. syringae	Freshwater (stream water)	NZ	Morris et al. 2010
02b	BOW0004	P. syringae	Freshwater (groundwater)	FR (Montfavet, 84)	Berge et al. 2014
02b	CC0001	P. syringae	Plant	FR (Montauban, 82)	Morris et al. 2000
02b	CC0023	P. syringae	Plant	MA (Agadir)	Morris et al. 2000
02b	CC0024	P. syringae	Plant	MA (Agadir)	Morris et al. 2010	Morris et al. 2000
02b	CC0037	P. syringae	Plant	FR (Toulouse, 31)	Morris et al. 2010	Morris et al. 2000
02b	CC0125	P. syringae	Plant	FR (Castelnau, 46)	Morris et al. 2000
02b	CC0354	P. syringae	Plant	FR (SRPV 31)	Morris et al. 2010	Morris et al. 2000
02b	CC0412	P. syringae	Freshwater (irrigation reservoir water)	FR (Quercy, 46)	Morris et al. 2010	Morris et al. 2000
02b	CC1434	P. syringae	Freshwater (epilithic biofilm)	FR (Vaucluse, 84)	Morris et al. 2007
02b	CC1493	P. syringae	Precipitations (snow)	FR (La Clusaz, 74)	Morris et al. 2008
02b	CC1494	P. syringae	Precipitations (snow)	FR (La Clusaz, 74)	Morris et al. 2008
02b	CC1543	P. syringae	Freshwater (lake water)	Fr (Foréant lake, 05)	Morris et al. 2008
02b	CC440	P. syringae	Plant	FR (Pernes les Fontaines, 84)	Morris et al. 2010
02b	CC457	P. syringae	Plant	FR (Plan de Robion, 84)	Morris et al. 2010
02b	CCE0044	P. syringae	Snowpack	FR (Ceillac, 05)	Berge et al. 2014	Monteil et al. 2012
02b	CCE0045	P. syringae	Snowpack	FR (Ceillac, 05)	Berge et al. 2014	Monteil et al. 2012
02b	CCE0065	P. syringae	Freshwater (stream water)	FR (Ceillac, 05)	Berge et al. 2014	Monteil 2011
02b	CCE0067	P. syringae	Freshwater (stream water)	FR (Ceillac, 05)	Berge et al. 2014	Monteil 2011
02b	CCE0101	P. syringae	Snowpack	FR (Ceillac, 05)	Berge et al. 2014	Monteil et al. 2012
02b	CCE0160	P. syringae	Freshwater (stream water)	FR (Ceillac, 05)	Berge et al. 2014	Monteil 2011
02b	CCE0183	P. syringae	Snowpack	FR (Ceillac, 05)	Berge et al. 2014	Monteil et al. 2012
02b	CCE0215	P. syringae	Freshwater (stream water)	FR (Ceillac, 05)	Berge et al. 2014	Monteil 2011
02b	CCE0234	P. syringae	Freshwater (stream water)	FR (Ceillac, 05)	Berge et al. 2014	Monteil 2011
02b	CCE0586	P. syringae	Snowpack	FR (Ceillac, 05)	Berge et al. 2014	Monteil et al. 2012
02b	CCE0587	P. syringae	Snowpack	FR (Ceillac, 05)	Berge et al. 2014	Monteil et al. 2012
02b	CCE0588	P. syringae	Snowpack	FR (Ceillac, 05)	Berge et al. 2014	Monteil et al. 2012
02b	CCE0633	P. syringae	Litter	FR (Ceillac, 05)	Berge et al. 2014	Monteil et al. 2012
02b	CCE0644	P. syringae	Litter	FR (Ceillac, 05)	Berge et al. 2014	Monteil et al. 2012
02b	CCE0701	P. syringae	Snowpack	FR (Ceillac, 05)	Berge et al. 2014	Monteil et al. 2012
02b	CCE0902	P. syringae	Litter	FR (Ceillac, 05)	Berge et al. 2014	Monteil et al. 2012
02b	CCE0938	P. syringae	Litter	FR (Ceillac, 05)	Berge et al. 2014	Monteil et al. 2012
02b	CCE0956	P. syringae	Litter	FR (Ceillac, 05)	Berge et al. 2014	Monteil et al. 2012
02b	CCE0977	P. syringae	Freshwater (stream water)	FR (Ceillac, 05)	Berge et al. 2014	Monteil 2011
02b	CCV0088	P. syringae	Freshwater (stream water)	FR (Vars, 05)	Berge et al. 2014	Monteil 2011
02b	CCV0096	P. syringae	Freshwater (stream water)	FR (Vars, 05)	Berge et al. 2014	Monteil 2011
02b	CCV0135	P. syringae	Freshwater (stream water)	FR (Vars, 05)	Berge et al. 2014	Monteil 2011
02b	CCV0139	P. syringae	Freshwater (stream water)	FR (Vars, 05)	Berge et al. 2014	Monteil 2011
02b	CCV0169	P. syringae	Freshwater (stream water)	FR (Vars, 05)	Berge et al. 2014	Monteil 2011
02b	CCV0177	P. syringae	Freshwater (stream water)	FR (Vars, 05)	Berge et al. 2014	Monteil 2011
02b	CCV0208	P. syringae	Freshwater (stream water)	FR (Vars, 05)	Berge et al. 2014	Monteil 2011
02b	CCV0416	P. syringae	Precipitations (snow)	FR (Vars, 05)	Berge et al. 2014	Monteil et al. 2012
02b	CCV0420	P. syringae	Precipitations (snow)	FR (Vars, 05)	Berge et al. 2014	Monteil et al. 2012
02b	CCV0523	P. syringae	Litter	FR (Vars, 05)	Berge et al. 2014	Monteil et al. 2012
02b	CCV0553	P. syringae	Litter	FR (Vars, 05)	Berge et al. 2014	Monteil et al. 2012
02b	CCV0609	P. syringae	Snowpack	FR (Vars, 05)	Berge et al. 2014	Monteil et al. 2012
02b	CCV0623	P. syringae	Snowpack	FR (Vars, 05)	Berge et al. 2014	Monteil et al. 2012
02b	CFBP1392	P. syringae	Plant	UK	Gardan et al. 1999
02b	CFBP1906	P. syringae	Plant	FR	CIRM CFBP collection
02b	CFBP2256	P. syringae	Plant	GR	CIRM CFBP collection
02b	CLA0071	P. syringae	Precipitations (snow)	FR (Lautaret, 05)	Monteil et al. 2014
02b	CLA0217	P. syringae	Snowpack	FR (Lautaret, 05)	Monteil et al. 2014
02b	CMO0043	P. syringae	Precipitations (rain)	FR (Montfavet, 84)	Berge et al. 2014	Monteil et al. 2014
02b	CMO0047	P. syringae	Precipitations (rain)	FR (Montfavet, 84)	Berge et al. 2014	Monteil et al. 2014
02b	CMO0071	P. syringae	Precipitations (rain)	FR (Montfavet, 84)	Berge et al. 2014	Monteil et al. 2014
02b	CMO0078	P. syringae	Precipitations (rain)	FR (Montfavet, 84)	Berge et al. 2014	Monteil et al. 2014
02b	CMW0002	P. syringae	Freshwater (river water)	FR (Caumont sur Durance, 84)	Berge et al. 2014
02b	CMW0031	P. syringae	Freshwater (river water)	FR (Caumont sur Durance, 84)	Berge et al. 2014
02b	CST0007	P. syringae	Precipitations (rain)	FR (Saint-Saturnin, 84)	Berge et al. 2014	Monteil et al. 2014
02b	CST0069	P. syringae	Precipitations (rain)	FR (Saint-Saturnin, 84)	Berge et al. 2014	Monteil et al. 2014
02b	CST0089	P. syringae	Precipitations (rain)	FR (Saint-Saturnin, 84)	Berge et al. 2014	Monteil et al. 2014
02b	CST0092	P. syringae	Precipitations (rain)	FR (Saint-Saturnin, 84)	Berge et al. 2014	Monteil et al. 2014
02b	CSZ0133	P. syringae	Snowpack	FR (Sauze, 06)	Berge et al. 2014	Monteil et al. 2012
02b	CSZ0140	P. syringae	Snowpack	FR (Sauze, 06)	Berge et al. 2014	Monteil et al. 2012
02b	CSZ0177	P. syringae	Freshwater (stream water)	FR (Sauze, 06)	Berge et al. 2014	Monteil 2011
02b	CSZ0185	P. syringae	Freshwater (stream water)	FR (Sauze, 06)	Berge et al. 2014	Monteil 2011
02b	CSZ0188	P. syringae	Freshwater (stream water)	FR (Sauze, 06)	Berge et al. 2014	Monteil 2011
02b	CSZ0215	P. syringae	Freshwater (stream water)	FR (Sauze, 06)	Berge et al. 2014	Monteil 2011
02b	CSZ0250	P. syringae	Freshwater (stream water)	FR (Sauze, 06)	Berge et al. 2014	Monteil 2011
02b	CSZ0255	P. syringae	Freshwater (stream water)	FR (Sauze, 06)	Berge et al. 2014	Monteil 2011
02b	CVB0004	P. syringae	Freshwater (epilithic biofilm)	FR (Vars, 05)	Berge et al. 2014	Monteil 2011
02b	CVB0007	P. syringae	Freshwater (epilithic biofilm)	FR (Vars, 05)	Berge et al. 2014	Monteil 2011
02b	CVB0012	P. syringae	Freshwater (epilithic biofilm)	FR (Vars, 05)	Berge et al. 2014	Monteil 2011
02b	CVB0016	P. syringae	Freshwater (epilithic biofilm)	FR (Vars, 05)	Berge et al. 2014	Monteil 2011
02b	CVB0031	P. syringae	Freshwater (epilithic biofilm)	FR (Vars, 05)	Berge et al. 2014	Monteil 2011
02b	CVB0034	P. syringae	Freshwater (epilithic biofilm)	FR (Vars, 05)	Berge et al. 2014	Monteil 2011
02b	CVB0037	P. syringae	Freshwater (epilithic biofilm)	FR (Vars, 05)	Berge et al. 2014	Monteil 2011
02b	CVB0047	P. syringae	Freshwater (epilithic biofilm)	FR (Vars, 05)	Berge et al. 2014	Monteil 2011
02b	CVB0052	P. syringae	Freshwater (epilithic biofilm)	FR (Vars, 05)	Berge et al. 2014	Monteil 2011
02b	CVB0064	P. syringae	Freshwater (epilithic biofilm)	FR (Vars, 05)	Berge et al. 2014	Monteil 2011
02b	CVB0066	P. syringae	Freshwater (epilithic biofilm)	FR (Vars, 05)	Berge et al. 2014	Monteil 2011
02b	GAB0016	P. syringae	Freshwater (epilithic biofilm)	FR (Gadagne, 84)	Berge et al. 2014
02b	GAB0024	P. syringae	Freshwater (epilithic biofilm)	FR (Gadagne, 84)	Berge et al. 2014
02b	GAB0029	P. syringae	Freshwater (epilithic biofilm)	FR (Gadagne, 84)	Berge et al. 2014
02b	GAB0032	P. syringae	Freshwater (epilithic biofilm)	FR (Gadagne, 84)	Berge et al. 2014
02b	GAW0057	P. syringae	Freshwater (irrigation reservoir water)	FR (Gadagne, 84)	Berge et al. 2014
02b	GAW0081	P. syringae	Freshwater (irrigation canal water)	FR (Gadagne, 84)	Berge et al. 2014
02b	GAW0133	P. syringae	Freshwater (irrigation reservoir water)	FR (Gadagne, 84)	Berge et al. 2014
02b	GAW0162	P. syringae	Freshwater (irrigation canal water)	FR (Gadagne, 84)	Berge et al. 2014
02b	GAW0220	P. syringae	Freshwater (irrigation reservoir water)	FR (Gadagne, 84)	Berge et al. 2014
02b	GAW0233	P. syringae	Freshwater (irrigation canal water)	FR (Gadagne, 84)	Berge et al. 2014
02b	JD06	P. syringae	Plant	FR	CIRM CFBP collection
02b	JD23	P. syringae	Plant	JP (Tochigi)	Mukoo H, 1955
02b	JT7	P. syringae	Plant	IT (Viterbo)	Berge et al. 2014
02b	LAB0003	P. syringae	Freshwater (epilithic biofilm)	FR (Lautaret, 05)	Berge et al. 2014
02b	LAB0086	P. syringae	Freshwater (epilithic biofilm)	FR (Lautaret, 05)	Berge et al. 2014
02b	LAB0092	P. syringae	Freshwater (epilithic biofilm)	FR (Lautaret, 05)	Berge et al. 2014
02b	LAB0127	P. syringae	Freshwater (epilithic biofilm)	FR (Lautaret, 05)	Berge et al. 2014
02b	LAB0159	P. syringae	Freshwater (epilithic biofilm)	FR (Lautaret, 05)	Berge et al. 2014
02b	LNW0001	P. syringae	Freshwater (irrigation canal water)	FR (Logis-Neuf, 84)	Berge et al. 2014
02b	LNW0002	P. syringae	Freshwater (irrigation canal water)	FR (Logis-Neuf, 84)	Berge et al. 2014
02b	LNW0034	P. syringae	Freshwater (irrigation canal water)	FR (Logis-Neuf, 84)	Berge et al. 2014
02b	LNW0041	P. syringae	Freshwater (irrigation canal water)	FR (Logis-Neuf, 84)	Berge et al. 2014
02b	LYR0016	P. syringae	Precipitations (rain)	FR (Montfavet, St Paul, 84)	Monteil et al. 2014
02b	SZ0002	P. syringae	Freshwater (stream water)	FR (Sauze, 06)	Morris et al. 2010
02b	SZ0005	P. syringae	Freshwater (stream water)	FR (Sauze, 06)	Morris et al. 2010
02b	SZ0006	P. syringae	Freshwater (stream water)	FR (Sauze, 06)	Morris et al. 2010
02b	SZ0007	P. syringae	Freshwater (stream water)	FR (Sauze, 06)	Morris et al. 2010
02b	SZ0038	P. syringae	Freshwater (stream water)	FR (Sauze, 06)	Morris et al. 2010
02b	SZ0043	P. syringae	Freshwater (stream water)	FR (Sauze, 06)	Morris et al. 2010
02b	SZ0048	P. syringae	Freshwater (stream water)	FR (Sauze, 06)	Morris et al. 2010
02b	SZ0085	P. syringae	Freshwater (stream water)	FR (Sauze, 06)	Morris et al. 2010
02b	SZ0089	P. syringae	Freshwater (stream water)	FR (Sauze, 06)	Morris et al. 2010
02b	SZ0092	P. syringae	Freshwater (stream water)	FR (Sauze, 06)	Morris et al. 2010
02b	SZ0109	P. syringae	Freshwater (stream water)	FR (Sauze, 06)	Morris et al. 2010
02b	SZ0113	P. syringae	Freshwater (stream water)	FR (Sauze, 06)	Morris et al. 2010
02b	SZ0116	P. syringae	Freshwater (stream water)	FR (Sauze, 06)	Morris et al. 2010
02b	SZB0005	P. syringae	Freshwater (epilithic biofilm)	FR (Sauze, 06)	Berge et al. 2014
02b	SZB0017	P. syringae	Freshwater (epilithic biofilm)	FR (Sauze, 06)	Berge et al. 2014
02b	T3W0005	P. syringae	Freshwater (groundwater)	FR (Avignon, 84)	Berge et al. 2014
02b	T3W0006	P. syringae	Freshwater (groundwater)	FR (Avignon, 84)	Berge et al. 2014
02b	T3W0028	P. syringae	Freshwater (groundwater)	FR (Avignon, 84)	Berge et al. 2014
02b	TA0001	P. syringae	Freshwater (stream water)	FR (Tarn, 48)	Morris et al. 2010
02b	UB0305	P. syringae	Freshwater (stream water)	FR (Ubaye, 05)	Berge et al. 2014	Morris et al. 2010
02b	UB0410	P. syringae	Freshwater (stream water)	FR (Vars, 05)	Morris et al. 2010
02b	UB0415	P. syringae	Freshwater (stream water)	FR (Vars, 05)	Morris et al. 2010
02b	UB0419	P. syringae	Freshwater (stream water)	FR (Vars, 05)	Morris et al. 2010
02b	UB0429	P. syringae	Freshwater (stream water)	FR (Vars, 05)	Morris et al. 2010
02b	USA0087	P. syringae	Freshwater (stream water)	US (Pilgrim creek)	Morris et al. 2010
02b	USA0088	P. syringae	Freshwater (stream water)	US (Pilgrim creek)	Morris et al. 2010
02b	Vi0016	P. syringae	Freshwater (stream water)	FR (Viaur, 12)	Morris et al. 2010
02c	AI0019	P. syringae	Freshwater (stream water)	NZ	Morris et al. 2010
02c	AI0053	P. syringae	Freshwater (stream water)	NZ	Morris et al. 2010
02c	CC1502	P. syringae	Plant	IT (Chianale)	Berge et al. 2014	Morris et al. 2008
02c	CC1503	P. syringae	Plant	IT (Longet Lake)	Berge et al. 2014	Morris et al. 2008
02c	CC1504	P. syringae	Plant	IT (Longet Lake)	Demba Diallo et al. 2012	Morris et al. 2008
02c	CC1631	P. syringae	Plant	US (Bozeman, Montana)	Berge et al. 2014	Morris et al. 2008
02c	CCE0020	P. syringae	Snowpack	FR (Ceillac, 05)	Berge et al. 2014	Monteil et al. 2012
02c	CCE0021	P. syringae	Snowpack	FR (Ceillac, 05)	Berge et al. 2014	Monteil et al. 2012
02c	CCE0024	P. syringae	Snowpack	FR (Ceillac, 05)	Berge et al. 2014	Monteil et al. 2012
02c	CCE0027	P. syringae	Snowpack	FR (Ceillac, 05)	Berge et al. 2014	Monteil et al. 2012
02c	CCE0097	P. syringae	Snowpack	FR (Ceillac, 05)	Berge et al. 2014	Monteil et al. 2012
02c	CCE0098	P. syringae	Snowpack	FR (Ceillac, 05)	Berge et al. 2014	Monteil et al. 2012
02c	CCE0147	P. syringae	Freshwater (stream water)	FR (Ceillac, 05)	Berge et al. 2014	Monteil et al. 2012
02c	CCE0161	P. syringae	Freshwater (stream water)	FR (Ceillac, 05)	Berge et al. 2014	Monteil 2011
02c	CCE0236	P. syringae	Freshwater (stream water)	FR (Ceillac, 05)	Berge et al. 2014	Monteil 2011
02c	CCE0243	P. syringae	Freshwater (stream water)	FR (Ceillac, 05)	Berge et al. 2014	Monteil 2011
02c	CCE0593	P. syringae	Snowpack	FR (Ceillac, 05)	Berge et al. 2014	Monteil et al. 2012
02c	CCE0595	P. syringae	Snowpack	FR (Ceillac, 05)	Berge et al. 2014	Monteil et al. 2012
02c	CCE0621	P. syringae	Snowpack	FR (Ceillac, 05)	Berge et al. 2014	Monteil et al. 2012
02c	CCE0647	P. syringae	Litter	FR (Ceillac, 05)	Berge et al. 2014	Monteil et al. 2012
02c	CCE0661	P. syringae	Litter	FR (Ceillac, 05)	Berge et al. 2014	Monteil et al. 2012
02c	CCE0666	P. syringae	Litter	FR (Ceillac, 05)	Berge et al. 2014	Monteil et al. 2012
02c	CCE0760	P. syringae	Snowpack	FR (Ceillac, 05)	Berge et al. 2014	Monteil et al. 2012
02c	CCE0766	P. syringae	Snowpack	FR (Ceillac, 05)	Berge et al. 2014	Monteil et al. 2012
02c	CCE0767	P. syringae	Snowpack	FR (Ceillac, 05)	Berge et al. 2014	Monteil et al. 2012
02c	CCV0056	P. syringae	Freshwater (stream water)	FR (Vars, 05)	Berge et al. 2014	Monteil 2011
02c	CCV0060	P. syringae	Freshwater (stream water)	FR (Vars, 05)	Berge et al. 2014	Monteil 2011
02c	CCV0102	P. syringae	Freshwater (stream water)	FR (Vars, 05)	Berge et al. 2014	Monteil 2011
02c	CCV0425	P. syringae	Precipitations (snow)	FR (Vars, 05)	Berge et al. 2014	Monteil et al. 2012
02c	CCV0460	P. syringae	Snowpack	FR (Vars, 05)	Berge et al. 2014	Monteil et al. 2012
02c	CCV0568	P. syringae	Litter	FR (Vars, 05)	Berge et al. 2014	Monteil et al. 2012
02c	CCV0612	P. syringae	Snowpack	FR (Vars, 05)	Berge et al. 2014	Monteil et al. 2012
02c	CMO0007	P. syringae	Precipitations (rain)	FR (Montfavet, 84)	Berge et al. 2014	Monteil et al. 2014
02c	CMW0018	P. syringae	Freshwater (river water)	FR (Caumont sur Durance, 84)	Berge et al. 2014
02c	CSP0001	P. syringae	Precipitations (rain)	FR (Savines, 05)	Berge et al. 2014	Monteil et al. 2014
02c	CSP0002	P. syringae	Precipitations (rain)	FR (Savines, 05)	Berge et al. 2014	Monteil et al. 2014
02c	CSP0003	P. syringae	Precipitations (rain)	FR (Savines, 05)	Berge et al. 2014	Monteil et al. 2014
02c	CSP0004	P. syringae	Precipitations (rain)	FR (Savines, 05)	Berge et al. 2014	Monteil et al. 2014
02c	CSP0006	P. syringae	Precipitations (rain)	FR (Savines, 05)	Berge et al. 2014	Monteil et al. 2014
02c	CSP0009	P. syringae	Precipitations (rain)	FR (Savines, 05)	Berge et al. 2014	Monteil et al. 2014
02c	CST0018	P. syringae	Precipitations (rain)	FR (Saint-Saturnin, 84)	Berge et al. 2014	Monteil et al. 2014
02c	CST0041	P. syringae	Precipitations (rain)	FR (Saint-Saturnin, 84)	Berge et al. 2014	Monteil et al. 2014
02c	CST0077	P. syringae	Precipitations (rain)	FR (Saint-Saturnin, 84)	Berge et al. 2014	Monteil et al. 2014
02c	CSZ0216	P. syringae	Freshwater (stream water)	FR (Sauze, 06)	Berge et al. 2014	Monteil 2011
02c	CVB0002	P. syringae	Freshwater (epilithic biofilm)	FR (Vars, 05)	Berge et al. 2014	Monteil 2011
02c	CVB0003	P. syringae	Freshwater (epilithic biofilm)	FR (Vars, 05)	Berge et al. 2014	Monteil 2011
02c	CVB0042	P. syringae	Freshwater (epilithic biofilm)	FR (Vars, 05)	Berge et al. 2014	Monteil 2011
02c	CVB0065	P. syringae	Freshwater (epilithic biofilm)	FR (Vars, 05)	Berge et al. 2014	Monteil 2011
02c	CVB0071	P. syringae	Freshwater (epilithic biofilm)	FR (Vars, 05)	Berge et al. 2014	Monteil 2011
02c	GAB0021	P. syringae	Freshwater (epilithic biofilm)	FR (Gadagne, 84)	Berge et al. 2014
02c	GAW0052	P. syringae	Freshwater (irrigation reservoir water)	FR (Gadagne, 84)	Berge et al. 2014
02c	GAW0053	P. syringae	Freshwater (irrigation reservoir water)	FR (Gadagne, 84)	Berge et al. 2014
02c	GAW0082	P. syringae	Freshwater (irrigation canal water)	FR (Gadagne, 84)	Berge et al. 2014
02c	GAW0120	P. syringae	Freshwater (irrigation canal water)	FR (Gadagne, 84)	Berge et al. 2014
02c	GAW0128	P. syringae	Freshwater (irrigation canal water)	FR (Gadagne, 84)	Berge et al. 2014
02c	GAW0155	P. syringae	Freshwater (irrigation canal water)	FR (Gadagne, 84)	Berge et al. 2014
02c	GAW0205	P. syringae	Freshwater (irrigation canal water)	FR (Gadagne, 84)	Berge et al. 2014
02c	GAW0227	P. syringae	Freshwater (irrigation canal water)	FR (Gadagne, 84)	Berge et al. 2014
02c	LAB0024	P. syringae	Freshwater (epilithic biofilm)	FR (Lautaret, 05)	Berge et al. 2014
02c	LAB0071	P. syringae	Freshwater (epilithic biofilm)	FR (Lautaret, 05)	Berge et al. 2014
02c	P7W0013	P. syringae	Freshwater (groundwater)	FR (Montfavet, 84)	Berge et al. 2014
02c	SZ0030	P. syringae	Freshwater (stream water)	FR (Sauze, 06)	Morris et al. 2010
02c	SZ0037	P. syringae	Freshwater (stream water)	FR (Sauze, 06)	Morris et al. 2010
02c	SZ0045	P. syringae	Freshwater (stream water)	FR (Sauze, 06)	Morris et al. 2010
02c	SZ0051	P. syringae	Freshwater (stream water)	FR (Sauze, 06)	Morris et al. 2010
02c	SZ0093	P. syringae	Freshwater (stream water)	FR (Sauze, 06)	Morris et al. 2010
02c	SZ0124	P. syringae	Freshwater (stream water)	FR (Sauze, 06)	Morris et al. 2010
02c	SZ0142	P. syringae	Freshwater (stream water)	FR (Sauze, 06)	Morris et al. 2010
02c	TA0034	P. syringae	Plant	FR (Tarn, 48)	Berge et al. 2014	Morris et al. 2010
02c	UB0015	P. syringae	Freshwater (stream water)	FR (Vars, 05)	Demba Diallo et al. 2012	Morris et al. 2010
02c	UB0167	P. syringae	Freshwater (stream water)	FR (Vars, 05)	Berge et al. 2014	Morris et al. 2010
02c	UB0186	P. syringae	Freshwater (stream water)	FR (Vars, 05)	Demba Diallo et al. 2012	Morris et al. 2010
02c	UB0193	P. syringae	Freshwater (stream water)	FR (Vars, 05)	Demba Diallo et al. 2012	Morris et al. 2010
02c	UB0194	P. syringae	Freshwater (stream water)	FR (Vars, 05)	Demba Diallo et al. 2012	Morris et al. 2010
02c	UB0217	P. syringae	Freshwater (stream water)	FR (Vars, 05)	Berge et al. 2014	Morris et al. 2010
02c	UB0218	P. syringae	Freshwater (stream water)	FR (Vars, 05)	Demba Diallo et al. 2012	Morris et al. 2010
02c	UB0222	P. syringae	Freshwater (stream water)	FR (Vars, 05)	Berge et al. 2014	Morris et al. 2010
02c	UB0223	P. syringae	Freshwater (stream water)	FR (Vars, 05)	Berge et al. 2014	Morris et al. 2010
02c	UB0234	P. syringae	Freshwater (stream water)	FR (Vars, 05)	Berge et al. 2014	Morris et al. 2010
02c	UB0313	P. syringae	Freshwater (stream water)	FR (Ubaye, 05)	Demba Diallo et al. 2012	Morris et al. 2010
02c	UB0330	P. syringae	Freshwater (stream water)	FR (Ubaye, 05)	Demba Diallo et al. 2012	Morris et al. 2010
02c	UB0368	P. syringae	Freshwater (stream water)	FR (Ubaye, 05)	Berge et al. 2014	Morris et al. 2010
02c	UB0382	P. syringae	Freshwater (stream water)	FR (Ubaye, 05)	Berge et al. 2014	Morris et al. 2010
02c	USA0052	P. syringae	Freshwater (stream water)	US (Cascade creek)	Morris et al. 2010
02d	AI0003	P. syringae	Freshwater (stream water)	NZ	Morris et al. 2010
02d	CAW0019	P. syringae	Freshwater (groundwater)	FR (Montfavet, 84)	Berge et al. 2014
02d	CC0170	P. syringae	Plant	FR (Orange, 84)	Morris et al. 2010	Morris et al. 2000
02d	CC0301	P. syringae	Plant	FR (Quercy, 46)	Morris et al. 2010	Morris et al. 2000
02d	CC0393	P. syringae	Freshwater (irrigation reservoir water)	FR (Quercy, 46)	Morris et al. 2010	Morris et al. 2000
02d	CC0403	P. syringae	Freshwater (irrigation reservoir water)	FR (Quercy, 46)	Morris et al. 2010	Morris et al. 2000
02d	CC0406	P. syringae	Freshwater (irrigation reservoir water)	FR (Quercy, 46)	Morris et al. 2010	Morris et al. 2000
02d	CC0654	P. syringae	Plant	FR (Mézel, 04)	Morris et al. 2008
02d	CC0658	P. syringae	Plant	FR (Mézel, 04)	Morris et al. 2008
02d	CC0659	P. syringae	Plant	FR (Mézel, 04)	Morris et al. 2008
02d	CC0670	P. syringae	Plant	IT (Abruze, campina parc)	Morris et al. 2008
02d	CC1428	P. syringae	Freshwater (epilithic biofilm)	US (Park Cy, MT)	Morris et al. 2007
02d	CC1435	P. syringae	Freshwater (epilithic biofilm)	FR (Vaucluse, 84)	Morris et al. 2007
02d	CC1448	P. syringae	Freshwater (epilithic biofilm)	FR (Vaucluse, 84)	Morris et al. 2007
02d	CC1470	P. syringae	Freshwater (stream water)	FR (Ardèche, 07)	Morris et al. 2008
02d	CC1475	P. syringae	Precipitations (snow)	FR (Villard-de-Lans, 38)	Morris et al. 2008
02d	CC1497	P. syringae	Precipitations (snow)	FR (Villard-de-Lans, 38)	Morris et al. 2008
02d	CC1498	P. syringae	Precipitations (snow)	FR (Villard-de-Lans, 38)	Morris et al. 2008
02d	CC1499	P. syringae	Precipitations (rain)	FR (Saint-Saturnin, 84)	Morris et al. 2008
02d	CC1671	P. syringae	Plant	FR	Berge et al. 2014	Bartoli submitted
02d	CC94	P. syringae	Plant	FR (Moissac, 82)	Morris et al. 2000
02d	CCE0290	P. syringae	Freshwater (stream water)	FR (Ceillac, 05)	Berge et al. 2014	Monteil 2011
02d	CCV0093	P. syringae	Freshwater (stream water)	FR (Vars, 05)	Berge et al. 2014	Monteil 2011
02d	CCV0098	P. syringae	Freshwater (stream water)	FR (Vars, 05)	Berge et al. 2014	Monteil 2011
02d	CMO0001	P. syringae	Precipitations (rain)	FR (Montfavet, 84)	Berge et al. 2014	Monteil et al. 2014
02d	CMO0070	P. syringae	Precipitations (rain)	FR (Montfavet, 84)	Berge et al. 2014	Monteil et al. 2014
02d	CMO0072	P. syringae	Precipitations (rain)	FR (Montfavet, 84)	Berge et al. 2014	Monteil et al. 2014
02d	CMO0100	P. syringae	Precipitations (rain)	FR (Montfavet, 84)	Berge et al. 2014	Monteil et al. 2014
02d	CMW0023	P. syringae	Freshwater (river water)	FR (Caumont sur Durance, 84)	Berge et al. 2014
02d	CMW0026	P. syringae	Freshwater (river water)	FR (Caumont sur Durance, 84)	Berge et al. 2014
02d	CST0006	P. syringae	Precipitations (rain)	FR (Saint-Saturnin, 84)	Berge et al. 2014	Monteil et al. 2014
02d	CST0034	P. syringae	Precipitations (rain)	FR (Saint-Saturnin, 84)	Berge et al. 2014	Monteil et al. 2014
02d	CST0075	P. syringae	Precipitations (rain)	FR (Saint-Saturnin, 84)	Berge et al. 2014	Monteil et al. 2014
02d	CST0086	P. syringae	Precipitations (rain)	FR (Saint-Saturnin, 84)	Berge et al. 2014	Monteil et al. 2014
02d	CST0087	P. syringae	Precipitations (rain)	FR (Saint-Saturnin, 84)	Berge et al. 2014	Monteil et al. 2014
02d	CST0090	P. syringae	Precipitations (rain)	FR (Saint-Saturnin, 84)	Berge et al. 2014	Monteil et al. 2014
02d	CSZ0081	P. syringae	Precipitations (rain)	FR (Sauze, 06)	Berge et al. 2014	Monteil et al. 2012
02d	GAB0002	P. syringae	Freshwater (epilithic biofilm)	FR (Gadagne, 84)	Berge et al. 2014
02d	GAB0003	P. syringae	Freshwater (epilithic biofilm)	FR (Gadagne, 84)	Berge et al. 2014
02d	GAB0012	P. syringae	Freshwater (epilithic biofilm)	FR (Gadagne, 84)	Berge et al. 2014
02d	GAB0019	P. syringae	Freshwater (epilithic biofilm)	FR (Gadagne, 84)	Berge et al. 2014
02d	GAB0023	P. syringae	Freshwater (epilithic biofilm)	FR (Gadagne, 84)	Berge et al. 2014
02d	GAB0042	P. syringae	Freshwater (epilithic biofilm)	FR (Gadagne, 84)	Berge et al. 2014
02d	GAB0050	P. syringae	Freshwater (epilithic biofilm)	FR (Gadagne, 84)	Berge et al. 2014
02d	GAW0001	P. syringae	Freshwater (irrigation canal water)	FR (Gadagne, 84)	Berge et al. 2014
02d	GAW0006	P. syringae	Freshwater (irrigation canal water)	FR (Gadagne, 84)	Berge et al. 2014
02d	GAW0023	P. syringae	Freshwater (irrigation canal water)	FR (Gadagne, 84)	Berge et al. 2014
02d	GAW0026	P. syringae	Freshwater (irrigation canal water)	FR (Gadagne, 84)	Berge et al. 2014
02d	GAW0031	P. syringae	Freshwater (irrigation canal water)	FR (Gadagne, 84)	Berge et al. 2014
02d	GAW0037	P. syringae	Freshwater (irrigation canal water)	FR (Gadagne, 84)	Berge et al. 2014
02d	GAW0049	P. syringae	Freshwater (irrigation reservoir water)	FR (Gadagne, 84)	Berge et al. 2014
02d	GAW0089	P. syringae	Freshwater (irrigation canal water)	FR (Gadagne, 84)	Berge et al. 2014
02d	GAW0090	P. syringae	Freshwater (irrigation canal water)	FR (Gadagne, 84)	Berge et al. 2014
02d	GAW0226	P. syringae	Freshwater (irrigation canal water)	FR (Gadagne, 84)	Berge et al. 2014
02d	JAW0002	P. syringae	Freshwater (groundwater)	FR (Montfavet, 84)	Berge et al. 2014
02d	JAW0003	P. syringae	Freshwater (groundwater)	FR (Montfavet, 84)	Berge et al. 2014
02d	JD08	P. syringae	Plant	US	Sawada et al. 1999
02d	LNW0011	P. syringae	Freshwater (irrigation canal water)	FR (Logis-Neuf, 84)	Berge et al. 2014
02d	LNW0018	P. syringae	Freshwater (irrigation canal water)	FR (Logis-Neuf, 84)	Berge et al. 2014
02d	LNW0020	P. syringae	Freshwater (irrigation canal water)	FR (Logis-Neuf, 84)	Berge et al. 2014
02d	LNW0021	P. syringae	Freshwater (irrigation canal water)	FR (Logis-Neuf, 84)	Berge et al. 2014
02d	LNW0026	P. syringae	Freshwater (irrigation canal water)	FR (Logis-Neuf, 84)	Berge et al. 2014
02d	LNW0030	P. syringae	Freshwater (irrigation canal water)	FR (Logis-Neuf, 84)	Berge et al. 2014
02d	SZB0004	P. syringae	Freshwater (epilithic biofilm)	FR (Sauze, 06)	Berge et al. 2014
02d	SZB0060	P. syringae	Freshwater (epilithic biofilm)	FR (Sauze, 06)	Berge et al. 2014
02d	T3W0001	P. syringae	Freshwater (groundwater)	FR (Avignon, 84)	Berge et al. 2014
02d	T3W0004	P. syringae	Freshwater (groundwater)	FR (Avignon, 84)	Berge et al. 2014
02d	T3W0014	P. syringae	Freshwater (groundwater)	FR (Avignon, 84)	Berge et al. 2014
02d	T3W0016	P. syringae	Freshwater (groundwater)	FR (Avignon, 84)	Berge et al. 2014
02d	UB0248	P. syringae	Freshwater (stream water)	FR (Ubaye, 05)	Berge et al. 2014	Morris et al. 2010
02d	UB303	P. syringae	Freshwater (stream water)	FR (Ubaye, 05)	Berge et al. 2014	Morris et al. 2010
02d	USA0005	P. syringae	Freshwater (stream water)	US (Pine creek)	Morris et al. 2010
02d	USA0009	P. syringae	Freshwater (stream water)	US (Pine creek)	Morris et al. 2010
02d	USA0017	P. syringae	Freshwater (stream water)	US (Pine creek)	Morris et al. 2010
02d	USA0096	P. syringae	Freshwater (stream water)	US (Pilgrim creek)	Morris et al. 2010
02d	USA0098	P. syringae	Freshwater (stream water)	US (Pilgrim creek)	Morris et al. 2010
02d	USA011	P. syringae	Freshwater (stream water)	US (Pine creek)	Morris et al. 2010
02d	Vi0008	P. syringae	Freshwater (stream water)	FR (Viaur, 12)	Morris et al. 2010
02d	Vi0009	P. syringae	Freshwater (stream water)	FR (Viaur, 12)	Morris et al. 2010
02d	Vi0011	P. syringae	Freshwater (stream water)	FR (Viaur, 12)	Morris et al. 2010
02d	Vi0015	P. syringae	Freshwater (stream water)	FR (Viaur, 12)	Morris et al. 2010
02d	Vi0017	P. syringae	Freshwater (stream water)	FR (Viaur, 12)	Morris et al. 2010
02e	USA0035	P. syringae	Freshwater (stream water)	US (Cascade creek)	Morris et al. 2010
02e	USA0050	P. syringae	Freshwater (stream water)	US (Cascade creek)	Morris et al. 2010
03	CMO0010	P. syringae	Precipitations (rain)	FR (Montfavet, 84)	Berge et al. 2014	Monteil et al. 2014
03	JD01	P. syringae	Plant	IN	Durpagal 1971
03	JD03	P. syringae	Plant	US (Wisconsin)	Fett and Sequiera 1981
03	JD04	P. syringae	Plant	JP (Nagano)	Sawada et al. 1999
03	JD17	P. syringae	Plant	US	Baltrus et al. 2012
03	JD18	P. syringae	Plant	MW	Saunier et al. 1996
03	LYR0002	P. syringae	Precipitations (rain)	FR (Montfavet, St Paul, 84)	Monteil et al. 2014
04	CC1513	P. syringae	Plant	FR (Col Vieux, 05)	Morris et al. 2008
04	CC1629	P. syringae	Plant	US (Bozeman, Montana)	Morris et al. 2010	Morris et al. 2008
04	CLA0282	P. syringae	Litter	FR (Lautaret, 05)	Monteil et al. 2014
04	CLA0494	P. syringae	Precipitations (rain)	FR (Lautaret, 05)	Monteil et al. 2014
04	JD12	P. syringae	Plant	JP (Hokkaidou)	Takeuchi et al. 1992
05	CCE0217	P. syringae	Freshwater (stream water)	FR (Ceillac, 05)	Berge et al. 2014	Monteil 2011
05	CFBP2341	P. cannabina	Plant	HU	CIRM CFBP collection
05	JD14	P. syringae	Plant	US	CIRM CFBP collection
05	JD15	P. cannabina	Plant	No data	Davis et al. 1991
05	JFJ-0011	P. syringae	Precipitations (snow)	CH (Jungfraujoch peak)	Stopelli et al. 2017
06	CFBP2067	P. syringae	Plant	MX	CIRM CFBP collection
07a	BS0001	P. viridiflava	Plant	IT (Brescia)	Bartoli et al. 2014
07a	BS0002	P. viridiflava	Plant	IT (Brescia)	Bartoli et al. 2014
07a	BS0004	P. viridiflava	Plant	IT (Brescia)	Bartoli et al. 2014
07a	BS0005	P. viridiflava	Plant	IT (Brescia)	Bartoli et al. 2014
07a	CAW0011	P. syringae	Freshwater (groundwater)	FR (Montfavet, 84)	Berge et al. 2014
07a	CC0657	P. syringae	Plant	FR (Mézel, 04)	Demba Diallo et al. 2012	Morris et al. 2008
07a	CC0663	P. syringae	Plant	FR (Valbonne, 06)	Morris et al. 2010	Morris et al. 2000
07a	CC1492	P. syringae	Precipitations (snow)	FR (La Clusaz, 74)	Morris et al. 2008
07a	CC1582	P. syringae	Freshwater (epilithic biofilm)	FR (Col Vieux, 05)	Demba Diallo et al. 2012	Morris et al. 2008
07a	CCE0284	P. syringae	Freshwater (stream water)	FR (Ceillac, 05)	Demba Diallo et al. 2012
07a	CCE0291	P. syringae	Freshwater (stream water)	FR (Ceillac, 05)	Demba Diallo et al. 2012
07a	CCE0316	P. syringae	Freshwater (stream water)	FR (Ceillac, 05)	Berge et al. 2014	Monteil 2011
07a	CCE0322	P. syringae	Freshwater (stream water)	FR (Ceillac, 05)	Bartoli et al. 2014	Monteil 2011
07a	CCE0324	P. syringae	Freshwater (stream water)	FR (Ceillac, 05)	Demba Diallo et al. 2012
07a	CCE0327	P. syringae	Freshwater (stream water)	FR (Ceillac, 05)	Berge et al. 2014	Monteil 2011
07a	CCE0328	P. syringae	Freshwater (stream water)	FR (Ceillac, 05)	Bartoli et al. 2014	Monteil 2011
07a	CCV0050	P. syringae	Freshwater (stream water)	FR (Vars, 05)	Demba Diallo et al. 2012
07a	CCV0172	P. syringae	Freshwater (stream water)	FR (Vars, 05)	Demba Diallo et al. 2012
07a	CCV0178	P. syringae	Freshwater (stream water)	FR (Vars, 05)	Demba Diallo et al. 2012
07a	CCV0180	P. syringae	Freshwater (stream water)	FR (Vars, 05)	Demba Diallo et al. 2012
07a	CCV0188	P. syringae	Freshwater (stream water)	FR (Vars, 05)	Berge et al. 2014	Monteil 2011
07a	CEB0022	P. syringae	Freshwater (epilithic biofilm)	FR (Ceillac, 05)	Bartoli et al. 2014
07a	CEB0023	P. syringae	Freshwater (epilithic biofilm)	FR (Ceillac, 05)	Berge et al. 2014
07a	CEB0024	P. syringae	Freshwater (epilithic biofilm)	FR (Ceillac, 05)	Berge et al. 2014
07a	CEB0029	P. syringae	Freshwater (epilithic biofilm)	FR (Ceillac, 05)	Bartoli et al. 2014
07a	CEB0041	P. syringae	Freshwater (epilithic biofilm)	FR (Ceillac, 05)	Bartoli et al. 2014
07a	CEB0085	P. syringae	Freshwater (epilithic biofilm)	FR (Ceillac, 05)	Bartoli et al. 2014
07a	CMA0031	P. syringae	Snowpack	MA (Agadir)	Berge et al. 2014
07a	CMO0103	P. syringae	Precipitations (rain)	FR (Montfavet, 84)	Bartoli et al. 2014	Monteil et al. 2014
07a	CMO0110	P. syringae	Precipitations (rain)	FR (Montfavet, 84)	Bartoli et al. 2014	Monteil et al. 2014
07a	CMW0005	P. syringae	Freshwater (river water)	FR (Caumont sur Durance, 84)	Berge et al. 2014
07a	CMW0006	P. syringae	Freshwater (river water)	FR (Caumont sur Durance, 84)	Bartoli et al. 2014
07a	CMW0028	P. syringae	Freshwater (river water)	FR (Caumont sur Durance, 84)	Bartoli et al. 2014
07a	CST0072	P. syringae	Precipitations (rain)	FR (Saint-Saturnin, 84)	Bartoli et al. 2014	Monteil et al. 2014
07a	CST0079	P. syringae	Precipitations (rain)	FR (Saint-Saturnin, 84)	Bartoli et al. 2014	Monteil et al. 2014
07a	CSZ0283	P. syringae	Snowpack	FR (Sauze, 06)	Berge et al. 2014	Monteil et al. 2012
07a	CSZ0284	P. syringae	Snowpack	FR (Sauze, 06)	Demba Diallo et al. 2012	Monteil et al. 2012
07a	CSZ0285	P. syringae	Snowpack	FR (Sauze, 06)	Bartoli et al. 2014	Monteil et al. 2012
07a	CSZ0297	P. syringae	Snowpack	FR (Sauze, 06)	Demba Diallo et al. 2012
07a	CSZ0341	P. syringae	Freshwater (stream water)	FR (Sauze, 06)	Bartoli et al. 2014
07a	CSZ0342	P. syringae	Freshwater (stream water)	FR (Sauze, 06)	Bartoli et al. 2014
07a	GAW0092	P. syringae	Freshwater (irrigation canal water)	FR (Gadagne, 84)	Bartoli et al. 2014
07a	JT6	P. viridiflava	Plant	IT (Viterbo)	Bartoli et al. 2014
07a	LAB0001	P. syringae	Freshwater (epilithic biofilm)	FR (Lautaret, 05)	Berge et al. 2014
07a	LAB0006	P. syringae	Freshwater (epilithic biofilm)	FR (Lautaret, 05)	Bartoli et al. 2014
07a	LAB0008	P. syringae	Freshwater (epilithic biofilm)	FR (Lautaret, 05)	Berge et al. 2014
07a	LAB0020	P. syringae	Freshwater (epilithic biofilm)	FR (Lautaret, 05)	Berge et al. 2014
07a	LAB0023	P. syringae	Freshwater (epilithic biofilm)	FR (Lautaret, 05)	Bartoli et al. 2014
07a	LAB0062	P. syringae	Freshwater (epilithic biofilm)	FR (Lautaret, 05)	Berge et al. 2014
07a	LAB0123	P. syringae	Freshwater (epilithic biofilm)	FR (Lautaret, 05)	Bartoli et al. 2014
07a	LAB0124	P. syringae	Freshwater (epilithic biofilm)	FR (Lautaret, 05)	Bartoli et al. 2014
07a	LAB0126	P. syringae	Freshwater (epilithic biofilm)	FR (Lautaret, 05)	Bartoli et al. 2014
07a	LAB0162	P. syringae	Freshwater (epilithic biofilm)	FR (Lautaret, 05)	Bartoli et al. 2014
07a	LAB0163	P. syringae	Freshwater (epilithic biofilm)	FR (Lautaret, 05)	Bartoli et al. 2014
07a	LNW0006	P. syringae	Freshwater (irrigation canal water)	FR (Logis-Neuf, 84)	Berge et al. 2014
07a	LNW0019	P. syringae	Freshwater (irrigation canal water)	FR (Logis-Neuf, 84)	Berge et al. 2014
07a	LYR0042	P. syringae	Precipitations (rain)	FR (Montfavet, St Paul, 84)	Monteil et al. 2014
07a	LYR0045	P. syringae	Precipitations (rain)	FR (Montfavet, St Paul, 84)	Monteil et al. 2014
07a	SZB0012	P. syringae	Freshwater (epilithic biofilm)	FR (Sauze, 06)	Bartoli et al. 2014
07a	SZB0035	P. syringae	Freshwater (epilithic biofilm)	FR (Sauze, 06)	Berge et al. 2014
07a	TA0002	P. syringae	Freshwater (stream water)	FR (Tarn, 48)	Morris et al. 2010
07a	TA0020	P. syringae	Freshwater (stream water)	FR (Tarn, 48)	Morris et al. 2010
07a	TA043	P. syringae	Plant	FR (Tarn, 48)	Morris et al. 2010
07b	Fmu-107	P. viridiflava	Plant	CN	Morris et al. 1992
08	CMO0085	P. syringae	Precipitations (rain)	FR (Montfavet, 84)	Bartoli et al. 2014	Monteil et al. 2014
08	CST0099	P. syringae	Precipitations (rain)	FR (Saint-Saturnin, 84)	Bartoli et al. 2014	Monteil et al. 2014
08	GAW0197	P. syringae	Freshwater (irrigation canal water)	FR (Gadagne, 84)	Bartoli et al. 2014
08	GAW0203	P. syringae	Freshwater (irrigation canal water)	FR (Gadagne, 84)	Bartoli et al. 2014
08	GAW0206	P. syringae	Freshwater (irrigation water)	FR (Châteauneuf-de-Gadagne, 84)	This study	Berge O., personal communication
08	LYR0041	P. syringae	Precipitations (rain)	FR (Montfavet, St Paul, 84)	Monteil et al. 2014
08	P7W0010	P. syringae	Freshwater (groundwater)	FR (Avignon, 84)	This study	Berge O., personal communication
08	P7W0014	P. syringae	Freshwater (groundwater)	FR (Avignon, 84)	This study	Berge O., personal communication
09a	AI0012	P. syringae	Freshwater (stream water)	NZ	Morris et al. 2010
09a	AI0041	P. syringae	Freshwater (stream water)	NZ	Morris et al. 2010
09a	AI0045	P. syringae	Freshwater (stream water)	NZ	Morris et al. 2010
09a	AI0095	P. syringae	Freshwater (stream water)	NZ	Morris et al. 2010
09a	AI0105	P. syringae	Freshwater (stream water)	NZ	Morris et al. 2010
09a	CC1417	P. syringae	Freshwater (epilithic biofilm)	US (Gallatin Cy, MT)	Morris et al. 2007
09a	CC1418	P. syringae	Freshwater (epilithic biofilm)	US (Gallatin Cy, MT)	Morris et al. 2007
09a	CC1419	P. syringae	Freshwater (epilithic biofilm)	US (Gallatin Cy, MT)	Morris et al. 2007
09a	CC1420	P. syringae	Freshwater (epilithic biofilm)	US (Gallatin Cy, MT)	Morris et al. 2007
09a	CC1524	P. syringae	Freshwater (stream water)	FR (Col de Vars, 05)	Morris et al. 2010	Morris et al. 2008
09a	CC1532	P. syringae	Freshwater (lake water)	FR (Lac de Bès, 05)	Morris et al. 2010	Morris et al. 2008
09a	CCV0059	P. syringae	Freshwater (stream water)	FR (Vars, 05)	Berge et al. 2014	Monteil 2011
09a	CMW0004	P. syringae	Fresh water (river water)	FR (Caumont sur Durance, 84)	Berge et al. 2014
09a	CMW0012	P. syringae	Fresh water (river water)	FR (Caumont sur Durance, 84)	Berge et al. 2014
09a	CMW0033	P. syringae	Fresh water (river water)	FR (Caumont sur Durance, 84)	Berge et al. 2014
09a	GAW0048	P. syringae	Freshwater (irrigation reservoir water)	FR (Gadagne, 84)	Berge et al. 2014
09a	LAB0005	P. syringae	Freshwater (epilithic biofilm)	FR (Lautaret, 05)	Berge et al. 2014
09a	LAB0007	P. syringae	Freshwater (epilithic biofilm)	FR (Lautaret, 05)	Berge et al. 2014
09a	LAB0122	P. syringae	Freshwater (epilithic biofilm)	FR (Lautaret, 05)	Berge et al. 2014
09a	LAB0160	P. syringae	Freshwater (epilithic biofilm)	FR (Lautaret, 05)	Berge et al. 2014
09a	LNW0029	P. syringae	Freshwater (irrigation canal water)	FR (Logis-Neuf, 84)	Berge et al. 2014
09a	LNW0042	P. syringae	Freshwater (irrigation canal water)	FR (Logis-Neuf, 84)	Berge et al. 2014
09a	UB0169	P. syringae	Freshwater (stream water)	FR (Vars, 05)	Demba Diallo et al. 2012	Morris et al. 2010
09a	USA0053	P. syringae	Freshwater (stream water)	US (Cascade creek)	Morris et al. 2010
09a	USA0091	P. syringae	Freshwater (stream water)	US (Pilgrim creek)	Morris et al. 2010
09b	AI0008	P. syringae	Freshwater (stream water)	NZ	Morris et al. 2010
09b	CMW0010	P. syringae	Fresh water (river water)	FR (Caumont sur Durance, 84)	Berge et al. 2014
09b	CMW0038	P. syringae	Fresh water (river water)	FR (Caumont sur Durance, 84)	Berge et al. 2014
09b	LNW0043	P. syringae	Freshwater (irrigation canal water)	FR (Logis-Neuf, 84)	Berge et al. 2014
09b	TA0006	P. syringae	Freshwater (stream water)	FR (Tarn, 48)	Morris et al. 2010
09c	CMW0020	P. syringae	Fresh water (river water)	FR (Caumont sur Durance, 84)	Berge et al. 2014
10a	CC1583	P. syringae	Freshwater (epilithic biofilm)	FR (Col Vieux, 05)	Morris et al. 2008
10a	CCE0060	P. syringae	Freshwater (stream water)	FR (Ceillac, 05)	Berge et al. 2014	Monteil 2011
10a	CCE0075	P. syringae	Freshwater (stream water)	FR (Ceillac, 05)	Berge et al. 2014	Monteil 2011
10a	CCE0084	P. syringae	Freshwater (stream water)	FR (Ceillac, 05)	Berge et al. 2014	Monteil 2011
10a	CCE0103	P. syringae	Snowpack	FR (Ceillac, 05)	Berge et al. 2014	Monteil et al. 2012
10a	CCE0114	P. syringae	Freshwater (stream water)	FR (Ceillac, 05)	Berge et al. 2014	Monteil et al. 2012
10a	CCE0125	P. syringae	Freshwater (stream water)	FR (Ceillac, 05)	Berge et al. 2014	Monteil et al. 2012
10a	CCE0126	P. syringae	Freshwater (stream water)	FR (Ceillac, 05)	Berge et al. 2014	Monteil et al. 2012
10a	CCE0179	P. syringae	Snowpack	FR (Ceillac, 05)	Berge et al. 2014	Monteil et al. 2012
10a	CCE0180	P. syringae	Snowpack	FR (Ceillac, 05)	Berge et al. 2014	Monteil et al. 2012
10a	CCE0181	P. syringae	Snowpack	FR (Ceillac, 05)	Berge et al. 2014	Monteil et al. 2012
10a	CCE0182	P. syringae	Snowpack	FR (Ceillac, 05)	Berge et al. 2014	Monteil et al. 2012
10a	CCE0184	P. syringae	Snowpack	FR (Ceillac, 05)	Berge et al. 2014	Monteil et al. 2012
10a	CCE0185	P. syringae	Snowpack	FR (Ceillac, 05)	Berge et al. 2014	Monteil et al. 2012
10a	CCE0186	P. syringae	Snowpack	FR (Ceillac, 05)	Berge et al. 2014	Monteil et al. 2012
10a	CCE0187	P. syringae	Snowpack	FR (Ceillac, 05)	Berge et al. 2014	Monteil et al. 2012
10a	CCE0188	P. syringae	Snowpack	FR (Ceillac, 05)	Berge et al. 2014	Monteil et al. 2012
10a	CCE0189	P. syringae	Snowpack	FR (Ceillac, 05)	Berge et al. 2014	Monteil et al. 2012
10a	CCE0191	P. syringae	Snowpack	FR (Ceillac, 05)	Berge et al. 2014	Monteil et al. 2012
10a	CCE0192	P. syringae	Snowpack	FR (Ceillac, 05)	Berge et al. 2014	Monteil et al. 2012
10a	CCE0193	P. syringae	Snowpack	FR (Ceillac, 05)	Berge et al. 2014	Monteil et al. 2012
10a	CCE0194	P. syringae	Snowpack	FR (Ceillac, 05)	Berge et al. 2014	Monteil et al. 2012
10a	CCE0209	P. syringae	Freshwater (stream water)	FR (Ceillac, 05)	Berge et al. 2014	Monteil 2011
10a	CCE0221	P. syringae	Freshwater (stream water)	FR (Ceillac, 05)	Berge et al. 2014	Monteil 2011
10a	CCE0238	P. syringae	Freshwater (stream water)	FR (Ceillac, 05)	Berge et al. 2014	Monteil 2011
10a	CCE0248	P. syringae	Freshwater (stream water)	FR (Ceillac, 05)	Berge et al. 2014	Monteil 2011
10a	CCE0278	P. syringae	Freshwater (stream water)	FR (Ceillac, 05)	Berge et al. 2014	Monteil 2011
10a	CCE0287	P. syringae	Freshwater (stream water)	FR (Ceillac, 05)	Berge et al. 2014	Monteil 2011
10a	CCE0594	P. syringae	Snowpack	FR (Ceillac, 05)	Berge et al. 2014	Monteil et al. 2012
10a	CCE0655	P. syringae	Litter	FR (Ceillac, 05)	Berge et al. 2014	Monteil et al. 2012
10a	CCE0664	P. syringae	Litter	FR (Ceillac, 05)	Berge et al. 2014	Monteil et al. 2012
10a	CCE0727	P. syringae	Snowpack	FR (Ceillac, 05)	Berge et al. 2014	Monteil et al. 2012
10a	CCE0728	P. syringae	Snowpack	FR (Ceillac, 05)	Berge et al. 2014	Monteil et al. 2012
10a	CCE0731	P. syringae	Snowpack	FR (Ceillac, 05)	Berge et al. 2014	Monteil et al. 2012
10a	CCE0764	P. syringae	Snowpack	FR (Ceillac, 05)	Berge et al. 2014	Monteil et al. 2012
10a	CCE0769	P. syringae	Snowpack	FR (Ceillac, 05)	Berge et al. 2014	Monteil et al. 2012
10a	CCE0909	P. syringae	Litter	FR (Ceillac, 05)	Berge et al. 2014	Monteil et al. 2012
10a	CCE0911	P. syringae	Litter	FR (Ceillac, 05)	Berge et al. 2014	Monteil et al. 2012
10a	CCE0913	P. syringae	Litter	FR (Ceillac, 05)	Berge et al. 2014	Monteil et al. 2012
10a	CCE0968	P. syringae	Freshwater (stream water)	FR (Ceillac, 05)	Berge et al. 2014	Monteil 2011
10a	CCV0094	P. syringae	Freshwater (stream water)	FR (Vars, 05)	Berge et al. 2014	Monteil 2011
10a	CCV0132	P. syringae	Freshwater (stream water)	FR (Vars, 05)	Berge et al. 2014	Monteil 2011
10a	CCV0206	P. syringae	Freshwater (stream water)	FR (Vars, 05)	Berge et al. 2014	Monteil 2011
10a	CEB0081	P. syringae	Freshwater (epilithic biofilm)	FR (Ceillac, 05)	Berge et al. 2014
10a	CEB0083	P. syringae	Freshwater (epilithic biofilm)	FR (Ceillac, 05)	Berge et al. 2014
10a	CSZ0172	P. syringae	Freshwater (stream water)	FR (Sauze, 06)	Berge et al. 2014	Monteil 2011
10a	CSZ0179	P. syringae	Freshwater (stream water)	FR (Sauze, 06)	Berge et al. 2014	Monteil 2011
10a	CSZ0181	P. syringae	Freshwater (stream water)	FR (Sauze, 06)	Berge et al. 2014	Monteil 2011
10a	CSZ0221	P. syringae	Freshwater (stream water)	FR (Sauze, 06)	Berge et al. 2014	Monteil 2011
10a	CSZ0260	P. syringae	Freshwater (stream water)	FR (Sauze, 06)	Berge et al. 2014	Monteil 2011
10a	CSZ0286	P. syringae	Snowpack	FR (Sauze, 06)	Berge et al. 2014	Monteil et al. 2012
10a	CSZ0293	P. syringae	Snowpack	FR (Sauze, 06)	Berge et al. 2014	Monteil et al. 2012
10a	CSZ0296	P. syringae	Snowpack	FR (Sauze, 06)	Berge et al. 2014	Monteil et al. 2012
10a	CSZ0298	P. syringae	Snowpack	FR (Sauze, 06)	Berge et al. 2014	Monteil et al. 2012
10a	CSZ0315	P. syringae	Snowpack	FR (Sauze, 06)	Berge et al. 2014	Monteil et al. 2012
10a	CSZ0316	P. syringae	Snowpack	FR (Sauze, 06)	Berge et al. 2014	Monteil et al. 2012
10a	CSZ0321	P. syringae	Snowpack	FR (Sauze, 06)	Berge et al. 2014	Monteil et al. 2012
10a	CSZ0329	P. syringae	Snowpack	FR (Sauze, 06)	Berge et al. 2014	Monteil et al. 2012
10a	CSZ0338	P. syringae	Freshwater (stream water)	FR (Sauze, 06)	Berge et al. 2014	Monteil 2011
10a	SZ0119	P. syringae	Freshwater (stream water)	FR (Sauze, 06)	Morris et al. 2010
10a	SZ0123	P. syringae	Freshwater (stream water)	FR (Sauze, 06)	Morris et al. 2010
10a	SZB0001	P. syringae	Freshwater (epilithic biofilm)	FR (Sauze, 06)	Berge et al. 2014
10a	SZB0008	P. syringae	Freshwater (epilithic biofilm)	FR (Sauze, 06)	Berge et al. 2014
10a	UB0370	P. syringae	Freshwater (stream water)	FR (Ubaye, 05)	Morris et al. 2010
10a	UB0417	P. syringae	Freshwater (stream water)	FR (Vars, 05)	Morris et al. 2010
10a	USA0046	P. syringae	Freshwater (stream water)	US (Cascade creek)	Morris et al. 2010
10a	USA0102	P. syringae	Freshwater (stream water)	US (Pilgrim creek)	Morris et al. 2010
10a	USA0106	P. syringae	Freshwater (stream water)	US (Pilgrim creek)	Morris et al. 2010
10b	AI0029	P. syringae	Freshwater (stream water)	NZ	Morris et al. 2010
10b	CC1464	P. syringae	Plant	US (Montana)	Morris et al. 2008
10b	CC1466	P. syringae	Plant	US (Montana)	Morris et al. 2008
10b	CC1490	P. syringae	Precipitations (snow)	FR (La Clusaz, 74)	Morris et al. 2008
10b	CC1557	P. syringae	Snowpack	FR (Col Vieux, 05)	Morris et al. 2008
10b	CCE0066	P. syringae	Freshwater (stream water)	FR (Ceillac, 05)	Berge et al. 2014	Monteil 2011
10b	CCE0113	P. syringae	Freshwater (stream water)	FR (Ceillac, 05)	Berge et al. 2014	Monteil et al. 2012
10b	CCE0242	P. syringae	Freshwater (stream water)	FR (Ceillac, 05)	Berge et al. 2014	Monteil 2011
10b	CCE0608	P. syringae	Snowpack	FR (Ceillac, 05)	Berge et al. 2014	Monteil et al. 2012
10b	CCE0637	P. syringae	Litter	FR (Ceillac, 05)	Berge et al. 2014	Monteil et al. 2012
10b	CCE0645	P. syringae	Litter	FR (Ceillac, 05)	Berge et al. 2014	Monteil et al. 2012
10b	CCE0656	P. syringae	Litter	FR (Ceillac, 05)	Berge et al. 2014	Monteil et al. 2012
10b	CCE0735	P. syringae	Snowpack	FR (Ceillac, 05)	Berge et al. 2014	Monteil et al. 2012
10b	CCE0887	P. syringae	Litter	FR (Ceillac, 05)	Berge et al. 2014	Monteil et al. 2012
10b	CCE0888	P. syringae	Litter	FR (Ceillac, 05)	Berge et al. 2014	Monteil et al. 2012
10b	CCE0910	P. syringae	Litter	FR (Ceillac, 05)	Berge et al. 2014	Monteil et al. 2012
10b	CCE0944	P. syringae	Litter	FR (Ceillac, 05)	Berge et al. 2014	Monteil et al. 2012
10b	CCE0971	P. syringae	Freshwater (stream water)	FR (Ceillac, 05)	Berge et al. 2014	Monteil 2011
10b	CCV0061	P. syringae	Freshwater (stream water)	FR (Vars, 05)	Berge et al. 2014	Monteil 2011
10b	CCV0080	P. syringae	Freshwater (stream water)	FR (Vars, 05)	Berge et al. 2014	Monteil 2011
10b	CCV0103	P. syringae	Freshwater (stream water)	FR (Vars, 05)	Berge et al. 2014	Monteil 2011
10b	CCV0128	P. syringae	Freshwater (stream water)	FR (Vars, 05)	Berge et al. 2014	Monteil 2011
10b	CCV0137	P. syringae	Freshwater (stream water)	FR (Vars, 05)	Berge et al. 2014	Monteil 2011
10b	CCV0522	P. syringae	Litter	FR (Vars, 05)	Berge et al. 2014	Monteil et al. 2012
10b	CEB0005	P. syringae	Freshwater (epilithic biofilm)	FR (Ceillac, 05)	Berge et al. 2014
10b	CEB0007	P. syringae	Freshwater (epilithic biofilm)	FR (Ceillac, 05)	Berge et al. 2014
10b	CLA0175	P. syringae	Snowpack	FR (Lautaret, 05)	Monteil et al. 2014
10b	CLA0189	P. syringae	Snowpack	FR (Lautaret, 05)	Monteil et al. 2014
10b	CLA0192	P. syringae	Snowpack	FR (Lautaret, 05)	Monteil et al. 2014
10b	CLA0200	P. syringae	Snowpack	FR (Lautaret, 05)	Monteil et al. 2014
10b	CLA0201	P. syringae	Snowpack	FR (Lautaret, 05)	Monteil et al. 2014
10b	CLA0206	P. syringae	Snowpack	FR (Lautaret, 05)	Monteil et al. 2014
10b	CLA0207	P. syringae	Snowpack	FR (Lautaret, 05)	Monteil et al. 2014
10b	CLA0209	P. syringae	Snowpack	FR (Lautaret, 05)	Monteil et al. 2014
10b	CLA0214	P. syringae	Snowpack	FR (Lautaret, 05)	Monteil et al. 2014
10b	CLA0219	P. syringae	Snowpack	FR (Lautaret, 05)	Monteil et al. 2014
10b	CLA0239	P. syringae	Snowpack	FR (Lautaret, 05)	Monteil et al. 2014
10b	CLA0251	P. syringae	Snowpack	FR (Lautaret, 05)	Monteil et al. 2014
10b	CLA0252	P. syringae	Snowpack	FR (Lautaret, 05)	Monteil et al. 2014
10b	CLA0275	P. syringae	Litter	FR (Lautaret, 05)	Monteil et al. 2014
10b	CLA0283	P. syringae	Litter	FR (Lautaret, 05)	Monteil et al. 2014
10b	CLA0284	P. syringae	Litter	FR (Lautaret, 05)	Monteil et al. 2014
10b	CLA0316	P. syringae	Litter	FR (Lautaret, 05)	Monteil et al. 2014
10b	CLA0326	P. syringae	Litter	FR (Lautaret, 05)	Monteil et al. 2014
10b	CLA0499	P. syringae	Precipitations (rain)	FR (Lautaret, 05)	Monteil et al. 2014
10b	CLA0500	P. syringae	Precipitations (rain)	FR (Lautaret, 05)	Monteil et al. 2014
10b	CSZ0253	P. syringae	Freshwater (stream water)	FR (Sauze, 06)	Berge et al. 2014	Monteil 2011
10b	CSZ0287	P. syringae	Snowpack	FR (Sauze, 06)	Berge et al. 2014	Monteil et al. 2012
10b	CSZ0290	P. syringae	Snowpack	FR (Sauze, 06)	Berge et al. 2014	Monteil et al. 2012
10b	CSZ0335	P. syringae	Freshwater (stream water)	FR (Sauze, 06)	Berge et al. 2014	Monteil 2011
10b	CSZ0346	P. syringae	Freshwater (stream water)	FR (Sauze, 06)	Berge et al. 2014	Monteil 2011
10b	CVB0040	P. syringae	Freshwater (epilithic biofilm)	FR (Vars, 05)	Berge et al. 2014	Monteil 2011
10b	CVB0067	P. syringae	Freshwater (epilithic biofilm)	FR (Vars, 05)	Berge et al. 2014	Monteil 2011
10b	CVB0070	P. syringae	Freshwater (epilithic biofilm)	FR (Vars, 05)	Berge et al. 2014	Monteil 2011
10b	CVB0091	P. syringae	Freshwater (epilithic biofilm)	FR (Vars, 05)	Berge et al. 2014	Monteil 2011
10b	CVB0095	P. syringae	Freshwater (epilithic biofilm)	FR (Vars, 05)	Berge et al. 2014	Monteil 2011
10b	LAB0067	P. syringae	Freshwater (epilithic biofilm)	FR (Lautaret, 05)	Berge et al. 2014
10b	TA0003	P. syringae	Freshwater (stream water)	FR (Tarn, 48)	Morris et al. 2010
10b	TA0005	P. syringae	Freshwater (stream water)	FR (Tarn, 48)	Morris et al. 2010
10b	TA0008	P. syringae	Freshwater (stream water)	FR (Tarn, 48)	Morris et al. 2010
10b	TA0009	P. syringae	Freshwater (stream water)	FR (Tarn, 48)	Morris et al. 2010
10b	TA0014	P. syringae	Freshwater (stream water)	FR (Tarn, 48)	Morris et al. 2010
10b	TA0018	P. syringae	Freshwater (stream water)	FR (Tarn, 48)	Morris et al. 2010
10b	TA0019	P. syringae	Freshwater (stream water)	FR (Tarn, 48)	Morris et al. 2010
10b	TA0022	P. syringae	Freshwater (stream water)	FR (Tarn, 48)	Morris et al. 2010
10c	CC1586	P. syringae	Freshwater (lake water)	US (Hyalite Lake MT)	Morris et al. 2008
10d	CCE0064	P. syringae	Freshwater (stream water)	FR (Ceillac, 05)	Berge et al. 2014	Monteil 2011
10d	CCE0095	P. syringae	Snowpack	FR (Ceillac, 05)	Berge et al. 2014	Monteil et al. 2012
10d	CCE0099	P. syringae	Snowpack	FR (Ceillac, 05)	Berge et al. 2014	Monteil et al. 2012
10d	CCE0100	P. syringae	Snowpack	FR (Ceillac, 05)	Berge et al. 2014	Monteil et al. 2012
10d	CCE0643	P. syringae	Litter	FR (Ceillac, 05)	Berge et al. 2014	Monteil et al. 2012
10d	CCE0706	P. syringae	Snowpack	FR (Ceillac, 05)	Berge et al. 2014	Monteil et al. 2012
10d	CCE0974	P. syringae	Freshwater (stream water)	FR (Ceillac, 05)	Berge et al. 2014	Monteil 2011
10d	CEB0089	P. syringae	Freshwater (epilithic biofilm)	FR (Ceillac, 05)	Berge et al. 2014
10d	CVB0092	P. syringae	Freshwater (epilithic biofilm)	FR (Vars, 05)	Berge et al. 2014	Monteil 2011
10e	CCE0244	P. syringae	Freshwater (stream water)	FR (Ceillac, 05)	Berge et al. 2014	Monteil 2011
10e	CCE1089	P. syringae	Freshwater (stream water)	FR (Ceillac, 05)		Monteil 2011
10e	CCE1173	P. syringae	Freshwater (stream water)	FR (Ceillac, 05)		Monteil 2011
10e	CCV0202	P. syringae	Freshwater (stream water)	FR (Vars, 05)	Berge et al. 2014	Monteil 2011
10e	CCV0210	P. syringae	Freshwater (stream water)	FR (Vars, 05)	Berge et al. 2014	Monteil 2011
10e	CCV0214	P. syringae	Freshwater (stream water)	FR (Vars, 05)	Berge et al. 2014	Monteil 2011
10e	CSZ0424	P. syringae	Freshwater (stream water)	FR (Sauze, 06)	Berge et al. 2014	Monteil 2011
10e	JFJ-0060	P. syringae	Precipitations (snow)	CH (Jungfraujoch peak)	Stopelli et al. 2017
10e	SZB0071	P. syringae	Freshwater (epilithic biofilm)	FR (Sauze, 06)	Berge et al. 2014
10f	CCE0153	P. syringae	Freshwater (stream water)	FR (Ceillac, 05)	Berge et al. 2014	Monteil 2011
10f	CCE1094	P. syringae	Freshwater (stream water)	FR (Ceillac, 05)		Monteil 2011
10f	CCE1095	P. syringae	Freshwater (stream water)	FR (Ceillac, 05)		Monteil 2011
10f	CCE1101	P. syringae	Freshwater (stream water)	FR (Ceillac, 05)		Monteil 2011
10g	CCV0213	P. syringae	Freshwater (stream water)	FR (Vars, 05)	Berge et al. 2014	Monteil 2011
11	83.1	P. cichorri	Plant	US (Arizona)	Cottyn et al. 2011
11	CFBP4407	P. cichorri	Plant	FR (Lot-et-Garonne, 47)	CIRM CFBP collection
12a	GAW0112	P. syringae	Freshwater (irrigation canal water)	FR (Gadagne, 84)	Berge et al. 2014
12a	GAW0119	P. syringae	Fresh water (irrigation water)	FR (Châteauneuf-de-Gadagne, 84)	This study	Berge O., personal communication
12a	GAW0156	P. syringae	Fresh water (irrigation water)	FR (Châteauneuf-de-Gadagne, 84)	This study	Berge O., personal communication
12b	GAW0113	P. syringae	Freshwater (irrigation canal water)	FR (Gadagne, 84)	Berge et al. 2014
13a	CCE0076	P. syringae	Freshwater (stream water)	FR (Ceillac, 05)	Berge et al. 2014	Monteil 2011
13a	CCE0118	P. syringae	Freshwater (stream water)	FR (Ceillac, 05)	Berge et al. 2014	Monteil et al. 2012
13a	CCE0151	P. syringae	Freshwater (stream water)	FR (Ceillac, 05)	Berge et al. 2014	Monteil 2011
13a	CCE0237	P. syringae	Freshwater (stream water)	FR (Ceillac, 05)	Berge et al. 2014	Monteil 2011
13a	CCE0636	P. syringae	Litter	FR (Ceillac, 05)	Berge et al. 2014	Monteil et al. 2012
13a	CCE0641	P. syringae	Litter	FR (Ceillac, 05)	Berge et al. 2014	Monteil et al. 2012
13a	CCE0646	P. syringae	Litter	FR (Ceillac, 05)	Berge et al. 2014	Monteil et al. 2012
13a	CCE0667	P. syringae	Litter	FR (Ceillac, 05)	Berge et al. 2014	Monteil et al. 2012
13a	CCE0668	P. syringae	Litter	FR (Ceillac, 05)	Berge et al. 2014	Monteil et al. 2012
13a	CCE0675	P. syringae	Litter	FR (Ceillac, 05)	Berge et al. 2014	Monteil et al. 2012
13a	CCE0676	P. syringae	Litter	FR (Ceillac, 05)	Berge et al. 2014	Monteil et al. 2012
13a	CCE0677	P. syringae	Litter	FR (Ceillac, 05)	Berge et al. 2014	Monteil et al. 2012
13a	CCE0681	P. syringae	Litter	FR (Ceillac, 05)	Berge et al. 2014	Monteil et al. 2012
13a	CCE0878	P. syringae	Litter	FR (Ceillac, 05)	Berge et al. 2014	Monteil et al. 2012
13a	CCE0889	P. syringae	Litter	FR (Ceillac, 05)	Berge et al. 2014	Monteil et al. 2012
13a	CCE0915	P. syringae	Litter	FR (Ceillac, 05)	Berge et al. 2014	Monteil et al. 2012
13a	CCE0918	P. syringae	Litter	FR (Ceillac, 05)	Berge et al. 2014	Monteil et al. 2012
13a	CCE0950	P. syringae	Litter	FR (Ceillac, 05)	Berge et al. 2014	Monteil et al. 2012
13a	CCV0055	P. syringae	Freshwater (stream water)	FR (Vars, 05)	Berge et al. 2014	Monteil 2011
13a	CCV0100	P. syringae	Freshwater (stream water)	FR (Vars, 05)	Berge et al. 2014	Monteil 2011
13a	CCV0104	P. syringae	Freshwater (stream water)	FR (Vars, 05)	Berge et al. 2014	Monteil 2011
13a	CCV0170	P. syringae	Freshwater (stream water)	FR (Vars, 05)	Berge et al. 2014	Monteil 2011
13a	CSZ0137	P. syringae	Snowpack	FR (Sauze, 06)	Berge et al. 2014	Monteil et al. 2012
13a	CSZ0143	P. syringae	Snowpack	FR (Sauze, 06)	Berge et al. 2014	Monteil et al. 2012
13a	CSZ0240	P. syringae	Freshwater (stream water)	FR (Sauze, 06)	Berge et al. 2014	Monteil 2011
13a	CSZ0256	P. syringae	Freshwater (stream water)	FR (Sauze, 06)	Berge et al. 2014	Monteil 2011
13a	CSZ0288	P. syringae	Snowpack	FR (Sauze, 06)	Berge et al. 2014	Monteil et al. 2012
13a	CSZ0289	P. syringae	Snowpack	FR (Sauze, 06)	Berge et al. 2014	Monteil et al. 2012
13a	CSZ0291	P. syringae	Snowpack	FR (Sauze, 06)	Berge et al. 2014	Monteil et al. 2012
13a	CSZ0313	P. syringae	Snowpack	FR (Sauze, 06)	Berge et al. 2014	Monteil et al. 2012
13a	CSZ0317	P. syringae	Snowpack	FR (Sauze, 06)	Berge et al. 2014	Monteil et al. 2012
13a	CSZ0318	P. syringae	Snowpack	FR (Sauze, 06)	Berge et al. 2014	Monteil et al. 2012
13a	CSZ0319	P. syringae	Snowpack	FR (Sauze, 06)	Berge et al. 2014	Monteil et al. 2012
13a	CSZ0320	P. syringae	Snowpack	FR (Sauze, 06)	Berge et al. 2014	Monteil et al. 2012
13a	CSZ0322	P. syringae	Snowpack	FR (Sauze, 06)	Berge et al. 2014	Monteil et al. 2012
13a	CSZ0323	P. syringae	Snowpack	FR (Sauze, 06)	Berge et al. 2014	Monteil et al. 2012
13a	CSZ0324	P. syringae	Snowpack	FR (Sauze, 06)	Berge et al. 2014	Monteil et al. 2012
13a	CSZ0325	P. syringae	Snowpack	FR (Sauze, 06)	Berge et al. 2014	Monteil et al. 2012
13a	CSZ0327	P. syringae	Snowpack	FR (Sauze, 06)	Berge et al. 2014	Monteil et al. 2012
13a	CSZ0328	P. syringae	Snowpack	FR (Sauze, 06)	Berge et al. 2014	Monteil et al. 2012
13a	SZ0131	P. syringae	Freshwater (stream water)	FR (Sauze, 06)	Morris et al. 2010
13b	CCV0567	P. syringae	Litter	FR (Vars, 05)	Berge et al. 2014	Monteil et al. 2012
13b	CLA0302	P. syringae	Litter	FR (Lautaret, 05)	Monteil et al. 2014
13b	JFJ-0046	P. syringae	Precipitations (snow)	CH (Jungfraujoch peak)	Stopelli et al. 2017
13b	JFJ-0058	P. syringae	Precipitations (snow)	CH (Jungfraujoch peak)	Stopelli et al. 2017
	Baltrus DA, Nishimura MT, Dougherty KM, Biswas S, Mukhtar M S, Vicente JG, Holub E. B, Dangl JL. 2012. The Molecular Basis of Host Specialization in Bean Pathovars of Pseudomonas syringae. Mol Plant Microbe Inter 25:877-888.
	Bartoli C, Berge O, Monteil CL, Guilbaud C, Balestra GM, Varvaro L, Jones C, Dangl JL, Baltrus DA, Sands DC, Morris CE. 2014.The Pseudomonas viridiflava phylogroups in the P. syringae species complex are characterized by genetic variability and phenotypic plasticity of pathogenicity-related traits. Environ Microbio 16:2301–2315
	Bartoli C, Lamichhane JR, Berge O, Guilbaud C, Varvaro L, Balestra GM, Vinatzer BA, Morris CE. 2015. A framework to gauge the epidemic potential of plant pathogens in environmental reservoirs: the example of kiwifruit canker. Mol Plant Pathol 16:137–149
	Berge O, Monteil CL, Bartoli C, Chandeysson C, Guilbaud C, Sands DC, Morris CE. 2014. A User’s Guide to a Data Base of the Diversity of Pseudomonas syringae and Its Application to Classifying Strains in This Phylogenetic Complex. PLoS One 9:e105547.							*
	CIRM CFBP : Centre International de Ressources Microbiennes - Collection Française de Bactéries associées aux Plantes (Plant Associated Bacteria) (http://www-intranet.angers.inra.fr/cfbp/recherche_e.php?PHPSESSID=8b79bfdd8fe0dba7a2eb8f698c018d78)							*
	Cottyn B, Baeyen S, Pauwelyn E, Verbaendert I, De Vos P, Bleyaert P, Hofte M, Maes M. 2011. Development of a real-time PCR assay for Pseudomonas cichorii, the causal agent of midrib rot in greenhouse-grown lettuce and its detection in irrigating water. Plant Pathol 60:453-461.							*
	Davis KR, Schott E, Ausubel FM. 1991. Virulence of selected phytopathogenic Pseudomonas in Arabidopsis thaliana. Mol Plant- Microb Interactions 4:477-488.							*
	Demba Diallo M, Monteil CL, Vinatzer BA, Clarke CR, Glaux C, Guilbaud C, Desbiez C, Morris CE. 2012. Pseudomonas syringae naturally lacking the canonical type III secretion system are ubiquitous in nonagricultural habitats, are phylogenetically diverse and can be pathogeniC ISME J 6:1325–1335.							*
	Durgapal JC. 1971. A preliminary note on some bacterial diseases of temperate plants in India. Indian Phytopath 24:392–395.
	Fett WF, Sequiera L, 1981. Further characterisation of the physiologic races of Pseudomonas glycinea. Can J Bot 59:283-287.
	Gardan L, Shafik H, Belouin S, Broch R, Grimont F, Grimont PAD. 1999. DNA relatedness among the pathovars of Pseudomonas syringae and description of Pseudomonas tremae sp. nov. and Pseudomonas cannabina sp. nov. (ex Sutic and Dowson 1959). Int J Syst Bacteriol 49:469–478.							*
	Monteil 2011. Écologie de Pseudomonas syringae dans un bassin versant : Vers un modèle de transfert. Des habitats naturels aux agro-systèmes. Ph.D. thesis of the Université d'Avignon et des pays de Vaucluse, France. (http://tel.archives-ouvertes.fr/docs/00/91/65/93/PDF/Manusc-These13derniA_re_-_version.pdf)							*
	Monteil CL, Guilbaud C, Glaux C, Lafolie F, Soubeyrand S., Morris CE. 2012. Emigration of the plant pathogen Pseudomonas syringae from leaf litter contributes to its population dynamics in alpine snowpack. Env Microbiol 14:2099-2112.
	Monteil CL, Cai R, Liu H, Llontop MEM, Leman S, Studholme DJ, Morris CE, Vinatzer BA. 2013. Nonagricultural reservoirs contribute to emergence and evolution of Pseudomonas syringae crop pathogens. New Phytol 199:800-811.							*
	Monteil CL, Bardin M, Morris CE. 2014. Features of air masses associated with the deposition of Pseudomomas syringae and Botrytis cinerea by rain and snowfalL ISME J 8:2290–2304							*
	Morris CE, Wen AM, Xu XH, Di YB.1992. Ice nucleation-active bacyteria on Chinese cabbage in northern China : Population dynamics and characteristics and their possible role in storage decay. Phytopathology 82:739-746.
	Morris CE, Glaux C, Latour X, Gardan L, Samson R, Pitrat M. 2000. The Relationship of Host Range, Physiology, and Genotype to Virulence on Cantaloupe in Pseudomonas syringae from Cantaloupe Blight Epidemics in France. Phytopathology 90:636–646.
	Morris CE, Kinkel L, Xiao K, Prior P, Sands DC. 2007. Surprising niche for the plant pathogen Pseudomonas syringae. Infect Genet Evol 7:84–92.
	Morris CE, Sands DC, Vinatzer BA, Glaux C, Guilbaud C, Buffiere A, Yan S. C, Dominguez H, Thompson B. 2008. The life history of the plant pathogen Pseudomonas syringae is linked to the water cycle. ISME J 2:321–334.
	Morris CE, Sands DC, Vanneste JL, Montarry J, Oakley B, Guilbaud C, Glaux C. 2010. Inferring the Evolutionary History of the Plant Pathogen Pseudomonas syringae from Its Biogeography in Headwaters of Rivers in North America, Europe, and New ZealanD MBio 1: e00107–10.
	Mukoo H. 1955. On the bacterial blacknode of barley and wheat and its causal bacteria, Tochinouchi-Fukushi Ryou-Kyouju Kanreki Kinen Ronbun-Syuu, 153-157
	Nakajima M, Goto M, Hibi T. 2002. Similarity between copper resistance genes from Pseudomonas syringae pv. actinidiae and P. syringae pv. tomato. J Gen Plant Patho 68:68-74.
	Saunier M, Malandrin L, Samson R. 1996. Distribution of Pseudomonas syringae pathovars into twenty-three O serogroups. Appl Environ Microbiol 62:2360-2374.
	Sawada H, Suzuki F, Matsuda I, Saitou N. 1999. Phylogenetic Analysis of Pseudomonas syringae Pathovars Suggests the Horizontal Gene Transfer of argK and the Evolutionary Stability of hrp Gene Cluster. J Mol Evol : 49,627–644.
	Stopelli E, Conen F, Guilbaud C, Zopfi J, Alewell C and Morris CE. 2017. Ice nucleators, bacterial cells and Pseudomonas syringae in precipitation at Jungfraujoch. Biogeosciences Vol. 14 Issue 5 Pages 1189-1196
	Takeuchi T, Munekata M. 1992. Occurrence of bacterial halo blight of rice in Hokkaido, Japan. Ann rep Society Plant Protec North Japan 43:37-39.
	Takikawa Y, Serizawa S, Ichikawa T, Tsuyumu S, Goto M. 1989. Pseudomonas syringae pv. actinidiae pv. nov.: the causal bacterium of canker of kiwifruit in Japan.Annals Phytopath Soc Japan 55:437-444.
