# Supplementary material for: The Diversity of Lipopeptides in the Pseudomonas syringae Complex Parallels Phylogeny and Sheds Light on Structural Diversification during Evolutionary History
Source: Microbiol Spectr. 2022 Oct 26;10(6):e01456-22. doi: 10.1128/spectrum.01456-22 (PMC9769872; doi:10.1128/spectrum.01456-22)
Supplement: Supplemental file 2 — Table S2. Download spectrum.01456-22-s0002.xlsx, XLSX file, 0.02 MB [file spectrum.01456-22-s0002.xlsx]

## Sheet: BGC and mass detection
Bricout et al. The diversity of lipopeptides in the P. syringae complex parallels phylogeny and sheds light on structural diversification during evolutionary history
Supplementary Table S2 : Detection of lipopeptide Biosynthetic Gene Clusters (BGC) by in silico analysis of strain genomes and detection of lipopeptide production by MALDI-TOF MS
+/- : presence/absence
Strain	Phylogroup	Factins			Mycins			Peptins
		BGCs	Predicted subfamily	Production	BGCs	Predicted subfamily	Production	BGCs	Predicted subfamily	Production
P. syringae CFBP1392	2b	+	Syringafactin	+	+	Syringostatin	-	+	Syringopeptin 25-3	+
P. syringae CVB0031	2b	+	Syringafactin	+	+	Syringomycin	+	+	Syringopeptin 22-3	+
P. syringae T3W0028	2b	+	Syringafactin	+	+	Pseudomycin	+	+	Syringopeptin 25-2	+
P. syringae UB0415	2b	+	Syringafactin	+	+	Syringotoxin	+	+	Syringopeptin 25-3	+
P. syringae USA0087	2b	+	Syringafactin	+	+	Syringotoxin	+	+	Syringopeptin 25-5	+
P. syringae CST0018	2c	+	Syringafactin	+	+	Syringomycin	+	+	Syringopeptin 508	+
P. syringae CC0301	2d	+	Syringafactin	+	+	Syringomycin	+	+	Syringopeptin 22	+
P. syringae UB303	2d	+	Syringafactin	-	+	Syringotoxin	-	+	Syringopeptin 22	-
P. syringae USA011	2d	+	Syringafactin	+	+	Syringomycin	+	+	Syringopeptin 22	+
P. syringae USA0035	2e	+	Syringafactin	+	+	Syringomycin-2	+	+	Syringopeptin 22	+
P. syringae USA0050	2e	+	Syringafactin	+	+	Syringomycin-2	+	+	Syringopeptin 22	+
P. syringae CMO0085	8	+	Cichofactin	+	+	Syringotoxin	+	+	Cichopeptin-2	+
P. syringae CST0099	8	+	Cichofactin	+	+	Syringotoxin	+	+	Cichopeptin-2	+
P. syringae GAW0197	8	+	Cichofactin	+	+	Syringotoxin	+	+	Cichopeptin-2	+
P. syringae CC1466	10b	+	Syringafactin	+	+	Syringostatin	+	+	Syringopeptin 25-6	+
P. syringae CVB0040	10b	+	Syringafactin	+	+	Syringostatin	+	+	Syringopeptin 25-6	+
P. syringae TA0005	10b	+	Syringafactin	+	+	Syringotoxin	+	+	Syringopeptin 25-4	+
P. syringae TA0018	10b	+	Syringafactin	+	+	Syringotoxin	+	+	Syringopeptin 25-4	+
P. syringae CCE0100	10d	+	Syringafactin	+	+	Syringomycin	+	+	Syringopeptin 22	+
P. syringae CCV0214	10e	+	Syringafactin	+	+	Syringotoxin	+	+	Syringopeptin 22-2	+
P. cichorii CFBP4407	11	+	Cichofactin	+	+	Pseudomycin	+	+	Cichorinotoxin	+
P. cichorii 83.1	11	+	Cichofactin	+	+	Pseudomycin-2	+	+	Cichopeptin-3	+
P. syringae CMW0036	1a	+	Syringafactin	-	-	-	-	-	-	-
P. syringae CST0002	1a	+	Syringafactin	+	-	-	-	-	-	-
P. syringae LAB0081	1a	+	Syringafactin	-	-	-	-	-	-	-
P. syringae CSZ0174	1b	+	Syringafactin	-	-	-	-	-	-	-
P. syringae JD14	5	+	Syringafactin	-	-	-	-	-	-	-
P. syringae JD15	5	+	Syringafactin	-	-	-	-	-	-	-
P. syringae CFBP2067	6	+	Syringafactin	-	-	-	-	-	-	-
P. syringae CEB0041	7a	+	Cichofactin	+	-	-	-	-	-	-
P. syringae LAB0023	7a	+	Cichofactin	+	-	-	-	-	-	-
P. syringae CMW0012	9a	+	Cichofactin	+	-	-	-	-	-	-
P. syringae LNW0029	9a	+	Cichofactin	+	-	-	-	-	-	-
P. syringae CMW0010	9b	+	Cichofactin	-	-	-	-	-	-	-
P. syringae CCE0075	10a	+	Syringafactin	+	-	-	-	-	-	-
P. syringae CCE0114	10a	+	Syringafactin	-	-	-	-	-	-	-
P. syringae CSZ0296	10a	+	Syringafactin	+	-	-	-	-	-	-
P. syringae CFBP7286	1b	-	-	-	-	-	-	-	-	-
P. syringae JD01	3	-	-	-	-	-	-	-	-	-
P. syringae JD03	3	-	-	-	-	-	-	-	-	-
P. syringae LYR0002	3	-	-	-	-	-	-	-	-	-
P. syringae CLA0282	4	-	-	-	-	-	-	-	-	-
P. syringae CLA0494	4	-	-	-	-	-	-	-	-	-
P. syringae JD12	4	-	-	-	-	-	-	-	-	-
P. syringae CCE0118	13a	-	-	-	-	-	-	-	-	-
P. syringae CSZ0137	13a	-	-	-	-	-	-	-	-	-
P. syringae CSZ0324	13a	-	-	-	-	-	-	-	-	-

## Sheet: Accession numbers
NCBI accession number of lipopeptide Biosynthetic Gene Clusters (BGCs) sequences and whole genome sequences
Strain	Phylogroup	Factin BGCs sequences	Mycins BGCs sequences	Peptin BGCs sequences	Whole genome sequences
P. syringae CFBP1392	2b	NA	NA	NA	NZ_LJRK00000000.1
P. syringae CVB0031	2b	MZ593948	MZ593970	MZ593985	NA
P. syringae T3W0028	2b	MZ593959	MZ593978	MZ593997	NA
P. syringae UB0415	2b	MZ593951	MZ593960	MZ593979	NA
P. syringae USA0087	2b	MZ593952	MZ593961	MZ593986	NA
P. syringae CST0018	2c	MZ593955	MZ593965	MZ593982	NA
P. syringae CC0301	2d	MZ593954	MZ593964	MZ593981	NA
P. syringae UB303	2d	NA	NA	NA	NZ_CP047267.1
P. syringae USA011	2d	NA	NA	NA	NZ_CP045799.1
P. syringae USA0035	2e	MZ593945	MZ593968	MZ593984	NA
P. syringae USA0050	2e	MZ593947	MZ593967	MZ593994	NA
P. syringae CMO0085	8	MZ593941	MZ593977	MZ593996	NA
P. syringae CST0099	8	MZ593943	MZ593976	MZ593989	NA
P. syringae GAW0197	8	MZ593942	MZ593975	MZ593990	NA
P. syringae TA0005	10b	MZ593958	MZ593963	MZ593980	NA
P. syringae CC1466	10b	MZ593949	MZ593969	MZ593995	NA
P. syringae CVB0040	10b	MZ593953	MZ593971	MZ593987	NA
P. syringae TA0018	10b	MZ593957	MZ593962	MZ593993	NA
P. syringae CCE0100	10d	MZ593956	MZ593966	MZ593983	NA
P. syringae CCV0214	10e	MZ593950	MZ593972	MZ593988	NA
P. cichorii CFBP4407	11	MZ593940	MZ593974	MZ593992	NA
P. cichorii 83.1	11	MZ593939	MZ593973	MZ593991	NA
P. syringae CST0002	1a	OL907306	-	-	NA
P. syringae CMW0036	1a	OL907307	-	-	NA
P. syringae LAB0081	1a	MZ593944	-	-	NA
P. syringae CSZ0174	1b	OL907310	-	-	NA
P. syringae JD14	5	NA	-	-	NZ_LGLE00000000.1
P. syringae JD15	5	NA	-	-	NZ_CP047260.1
P. syringae CFBP2067	6	NA	-	-	NZ_LJQM00000000.1
P. syringae CEB0041	7a	OL907305	-	-	NA
P. syringae LAB0023	7a	MZ593936	-	-	NA
P. syringae CMW0012	9a	MZ593938	-	-	NA
P. syringae LNW0029	9a	OL907304	-	-	NA
P. syringae CCE0075	10a	OL907308	-	-	NA
P. syringae CCE0114	10a	MZ593946	-	-	NA
P. syringae CSZ0296	10a	OL907309	-	-	NA
P. syringae CMW0010	9b	MZ593937	-	-	NA
P. syringae CFBP7286	1b	-	-	-	JAHWVD000000000
P. syringae JD01	3	-	-	-	JANAKF000000000
P. syringae JD03	3	-	-	-	JANAKG000000000
P. syringae LYR0002	3	-	-	-	JANAKN000000000
P. syringae CLA0282	4	-	-	-	JANAKH000000000
P. syringae CLA0494	4	-	-	-	JANAKI000000000
P. syringae JD12	4	-	-	-	JANAKJ000000000
P. syringae CCE0118	13a	-	-	-	JANAKL000000000
P. syringae CSZ0137	13a	-	-	-	JANAKK000000000
P. syringae CSZ0324	13a	-	-	-	JANAKM000000000
