# Supplementary material for: The Diversity of Lipopeptides in the Pseudomonas syringae Complex Parallels Phylogeny and Sheds Light on Structural Diversification during Evolutionary History
Source: Microbiol Spectr. 2022 Oct 26;10(6):e01456-22. doi: 10.1128/spectrum.01456-22 (PMC9769872; doi:10.1128/spectrum.01456-22)
Supplement: Supplemental file 4 — Data Set S1. Download spectrum.01456-22-s0004.xlsx, XLSX file, 0.4 MB [file spectrum.01456-22-s0004.xlsx]

## Sheet: Strain production profiles
Bricout et al. The diversity of lipopeptides in the P. syringae complex parallels phylogeny and sheds light on structural diversification during evolutionary history
Data Set S1 : Lipopeptide production profiles of each of the 724 strains of Pseudomonas syringae used in this study
MS data are deposited in the repository MassIVE (https://massive.ucsd.edu) and are acessible under the MassIVE accession number MSV000087867
MS-MS are deposited in the repository MassIVE (https://massive.ucsd.edu) and are accessible under the MassIVE accession number MSV000089985
Phylogroup	Strain	Lipopeptide detection	Factin	Mycin	Peptin	Syringafactin A (3-OH C10:0 syringafactin [Val6]) (1 104.7 [M+Na+], 1 120.7 [M+K+])	Syringafactin B (3-OH C10:0 syringafactin [Leu6]) or C (3-OH C10:0 syringafactin [Ile6]) (1 118.8 [M+Na+], 1 134.8 [M+K+])	Syringafactin D (3-OH C12:0 syringafactin [Val6]) (1 132.8 [M+Na+], 1 148.8 [M+K+])	Syringafactin E (3-OH C12:0 syringafactin [Leu6]) or F (3-OH C12:0 syringafactin [Ile6]) (1 146.8 [M+Na+], 1 162.8 [M+K]+	Cichofactin A (3-OH C10:0 cichofactin [Val6]) (1 131.8 [M+Na+], 1 147.8 [M+K+])	Cichofactin B (3-OH C12:0 cichofactin [Val6]) (1 159.8 [M+Na+], 1 175.8 [M+K+])	3-OH C10:0 cichofactin [Leu6] or 3-OH C10:0 cichofactin [Ile6] (1 145.8 [M+Na+], 1 161.8 [M+K+])	3-OH C12:0 cichofactin [Leu6] or 3-OH C12:0 cichofactin [Ile6] (1 173.8 [M+Na+], 1 189.8 [M+K+])	3-OH C14:0 cichofactin [Leu6] or 3-OH C14:0 cichofactin [Ile6] (1 201.8 [M+Na+], 1 217.8 [M+K+])	Syringotoxin B (3-OH C14:0 syringotoxin) (1 136.6 [M+H+], 1 158.6 [M+Na+], 1 174.6 [M+K+])	3,4-OH C14:0 syringotoxin (1 152.6 [M+H+], 1 174.6 [M+Na+], 1 190.6 [M+K+])	3-OH C16:0 syringotoxin (1 164.6 [M+H+], 1 186.6 [M+Na+], 1 202.6 [M+K+])	3,4-OH C16:0 syringotoxin (1 180.6 [M+H+], 1 202.6 [M+Na+], 1 218.6 [M+K+])	Syringostatin A (3-OH C14:0 syringostatin) (1 179.6 [M+H+], 1 201.6 [M+Na+], 1 217.6 [M+K+])	Syringostatin B (3,4-OH C14:0 syringostatin) (1 195.6 [M+H+], 1 217.6 [M+Na+], 1 233.6 [M+K+])	C14:0 syringostatin (1 163.6 [M+H+]	3-OH C16:0 syringostatin (1 207.6 [M+H+])	3,4-OH C16:0 syringostatin (1 223.6 [M+H+], 1 245.6 [M+Na+])	Syringomycin A1 (3-OH C10:0 syringomycin) (1 197.6 [M+H+])	Syringomycin E (3-OH C12:0 syringomycin) (1 225.6 [M+H+], 1 247.6 [M+Na+], 1 263.6 [M+K+])	Syringomycin G (3-OH C14:0 syringomycin) (1 253.6 [M+H+], 1 275.6 [M+Na+], 1 291.6 [M+K+])	C12:0 syringomycin (1 209.6 [M+H+])	C14:0 syringomycin (1 237.6 [M+H+])	3-OH C16:0 syringomycin (1 281.6 [M+H+])	Pseudomycin A (3,4-OH C14:0 pseudomycin) (1 223.6 [M+H+], 1 245.6 [M+Na+])	Pseudomycin B (3-OH C14:0 pseudomycin) (1 207.6 [M+H+])	Pseudomycin C (3,4-OH C16:0 pseudomycin) (1 251.6 [M+H+], 1 273.6 [M+Na+], 1 289.6 [M+K+])	Pseudomycin C' (3-OH C16:0 pseudomycin) (1 235.6 [M+H+], 1 257.6 [M+Na+], 1 273.6 [M+K+])	C16:0 pseudomycin (1 219.6 [M+H+])	3-OH C18:0 pseudomycin (1 263.7 [M+H+])	3,4-OH C18:0 pseudomycin (1 279.7 [M+H+])	C16:1 syringomycin-2 (1 249.6 [M+H+])	3-OH C16:1 syringomycin-2 (1 265.6 [M+H+], 1 287.6 [M+Na+], 1 303.6 [M+K+])	3,4-OH C16:1 syringomycin-2 (1 281.6 [M+H+])	3-OH C18:1 syringomycin-2 (1 293.7 [M+H+])	3-OH C16:0 Pseudomycin-2 (1 263.7 [M+H+], 1 285.7 [M+Na+], 1 301.7 [M+K+])	3-OH C18:0 pseudomycin-2 (1 291.7 [M+H+])	Cichorinotoxin (3-OH C10:0 cichorinotoxin) (2 069.2 [M+H+], 2 091.2 [M+Na+], 2 107.2 [M+K+])	Variant of cichopeptin-2 (1 983.3 [M+H+])	Variant of cichopeptin-2 (1 997.3 [M+H+], 2 019.3 [M+Na+], 2 035.3 [M+K+]°	3-OH C10:0 cichopeptin-2 (2 011.3 [M+H+], 2 033.3 [M+Na+], 2 049.3 [M+K+])	Variant of cichopeptin-2 (2 025.3 [M+H+], 2 047.3 [M+Na+], 2 063.3 [M+K+])	Variant of cichopeptin-3 (2 063.3 [M+H+], 2 085.3 [M+Na+], 2 101.3 [M+K+])	3-OH C12:1 cichopeptin-3 (2 077.3 [M+H+], 2 099.3 [M+Na+], 2 115.3 [M+K+])
01a	AI0009	1	1	0	0	1	0	1	0	0	0	0	0	0	0	0	0	0	0	0	0	0	0	0	0	0	0	0	0	0	0	0	0	0	0	0	0	0	0	0	0	0	0	0	0	0	0	0	0
01a	AI0047	1	1	0	0	1	1	1	1	0	0	0	0	0	0	0	0	0	0	0	0	0	0	0	0	0	0	0	0	0	0	0	0	0	0	0	0	0	0	0	0	0	0	0	0	0	0	0	0
01a	AI0074	0	0	0	0	0	0	0	0	0	0	0	0	0	0	0	0	0	0	0	0	0	0	0	0	0	0	0	0	0	0	0	0	0	0	0	0	0	0	0	0	0	0	0	0	0	0	0	0
01a	AI0082	1	1	0	0	1	1	1	1	0	0	0	0	0	0	0	0	0	0	0	0	0	0	0	0	0	0	0	0	0	0	0	0	0	0	0	0	0	0	0	0	0	0	0	0	0	0	0	0
01a	AI0089	1	1	0	0	1	1	1	1	0	0	0	0	0	0	0	0	0	0	0	0	0	0	0	0	0	0	0	0	0	0	0	0	0	0	0	0	0	0	0	0	0	0	0	0	0	0	0	0
01a	CC1594	1	1	0	0	1	1	1	1	0	0	0	0	0	0	0	0	0	0	0	0	0	0	0	0	0	0	0	0	0	0	0	0	0	0	0	0	0	0	0	0	0	0	0	0	0	0	0	0
01a	CC1630	1	1	0	0	1	1	1	1	0	0	0	0	0	0	0	0	0	0	0	0	0	0	0	0	0	0	0	0	0	0	0	0	0	0	0	0	0	0	0	0	0	0	0	0	0	0	0	0
01a	CCV0461	1	1	0	0	1	1	1	1	0	0	0	0	0	0	0	0	0	0	0	0	0	0	0	0	0	0	0	0	0	0	0	0	0	0	0	0	0	0	0	0	0	0	0	0	0	0	0	0
01a	CCV0467	0	0	0	0	0	0	0	0	0	0	0	0	0	0	0	0	0	0	0	0	0	0	0	0	0	0	0	0	0	0	0	0	0	0	0	0	0	0	0	0	0	0	0	0	0	0	0	0
01a	CCV0491	1	1	0	0	1	1	1	1	0	0	0	0	0	0	0	0	0	0	0	0	0	0	0	0	0	0	0	0	0	0	0	0	0	0	0	0	0	0	0	0	0	0	0	0	0	0	0	0
01a	CCV0502	1	1	0	0	1	1	1	1	0	0	0	0	0	0	0	0	0	0	0	0	0	0	0	0	0	0	0	0	0	0	0	0	0	0	0	0	0	0	0	0	0	0	0	0	0	0	0	0
01a	CCV0611	1	1	0	0	1	1	1	1	0	0	0	0	0	0	0	0	0	0	0	0	0	0	0	0	0	0	0	0	0	0	0	0	0	0	0	0	0	0	0	0	0	0	0	0	0	0	0	0
01a	CLA0235	1	1	0	0	1	1	1	1	0	0	0	0	0	0	0	0	0	0	0	0	0	0	0	0	0	0	0	0	0	0	0	0	0	0	0	0	0	0	0	0	0	0	0	0	0	0	0	0
01a	CMO0002	0	0	0	0	0	0	0	0	0	0	0	0	0	0	0	0	0	0	0	0	0	0	0	0	0	0	0	0	0	0	0	0	0	0	0	0	0	0	0	0	0	0	0	0	0	0	0	0
01a	CMO0017	1	1	0	0	1	1	1	1	0	0	0	0	0	0	0	0	0	0	0	0	0	0	0	0	0	0	0	0	0	0	0	0	0	0	0	0	0	0	0	0	0	0	0	0	0	0	0	0
01a	CMO0050	1	1	0	0	1	1	0	0	0	0	0	0	0	0	0	0	0	0	0	0	0	0	0	0	0	0	0	0	0	0	0	0	0	0	0	0	0	0	0	0	0	0	0	0	0	0	0	0
01a	CMW0036	0	0	0	0	0	0	0	0	0	0	0	0	0	0	0	0	0	0	0	0	0	0	0	0	0	0	0	0	0	0	0	0	0	0	0	0	0	0	0	0	0	0	0	0	0	0	0	0
01a	CST0002	1	1	0	0	1	1	1	1	0	0	0	0	0	0	0	0	0	0	0	0	0	0	0	0	0	0	0	0	0	0	0	0	0	0	0	0	0	0	0	0	0	0	0	0	0	0	0	0
01a	CST0094	1	1	0	0	1	1	1	1	0	0	0	0	0	0	0	0	0	0	0	0	0	0	0	0	0	0	0	0	0	0	0	0	0	0	0	0	0	0	0	0	0	0	0	0	0	0	0	0
01a	CSZ0223	1	1	0	0	1	1	1	1	0	0	0	0	0	0	0	0	0	0	0	0	0	0	0	0	0	0	0	0	0	0	0	0	0	0	0	0	0	0	0	0	0	0	0	0	0	0	0	0
01a	CSZ0259	1	1	0	0	1	1	1	1	0	0	0	0	0	0	0	0	0	0	0	0	0	0	0	0	0	0	0	0	0	0	0	0	0	0	0	0	0	0	0	0	0	0	0	0	0	0	0	0
01a	CSZ0279	0	0	0	0	0	0	0	0	0	0	0	0	0	0	0	0	0	0	0	0	0	0	0	0	0	0	0	0	0	0	0	0	0	0	0	0	0	0	0	0	0	0	0	0	0	0	0	0
01a	CSZ0292	1	1	0	0	1	1	1	1	0	0	0	0	0	0	0	0	0	0	0	0	0	0	0	0	0	0	0	0	0	0	0	0	0	0	0	0	0	0	0	0	0	0	0	0	0	0	0	0
01a	CSZ0326	1	1	0	0	1	1	1	1	0	0	0	0	0	0	0	0	0	0	0	0	0	0	0	0	0	0	0	0	0	0	0	0	0	0	0	0	0	0	0	0	0	0	0	0	0	0	0	0
01a	CSZ0350	1	1	0	0	1	1	1	0	0	0	0	0	0	0	0	0	0	0	0	0	0	0	0	0	0	0	0	0	0	0	0	0	0	0	0	0	0	0	0	0	0	0	0	0	0	0	0	0
01a	GAW0231	1	1	0	0	1	1	1	1	0	0	0	0	0	0	0	0	0	0	0	0	0	0	0	0	0	0	0	0	0	0	0	0	0	0	0	0	0	0	0	0	0	0	0	0	0	0	0	0
01a	GAW0236	1	1	0	0	1	1	1	1	0	0	0	0	0	0	0	0	0	0	0	0	0	0	0	0	0	0	0	0	0	0	0	0	0	0	0	0	0	0	0	0	0	0	0	0	0	0	0	0
01a	KG0004	1	1	0	0	1	1	1	1	0	0	0	0	0	0	0	0	0	0	0	0	0	0	0	0	0	0	0	0	0	0	0	0	0	0	0	0	0	0	0	0	0	0	0	0	0	0	0	0
01a	LAB0040	0	0	0	0	0	0	0	0	0	0	0	0	0	0	0	0	0	0	0	0	0	0	0	0	0	0	0	0	0	0	0	0	0	0	0	0	0	0	0	0	0	0	0	0	0	0	0	0
01a	LAB0041	1	1	0	0	1	0	1	0	0	0	0	0	0	0	0	0	0	0	0	0	0	0	0	0	0	0	0	0	0	0	0	0	0	0	0	0	0	0	0	0	0	0	0	0	0	0	0	0
01a	LAB0076	1	1	0	0	1	0	0	0	0	0	0	0	0	0	0	0	0	0	0	0	0	0	0	0	0	0	0	0	0	0	0	0	0	0	0	0	0	0	0	0	0	0	0	0	0	0	0	0
01a	LAB0081	0	0	0	0	0	0	0	0	0	0	0	0	0	0	0	0	0	0	0	0	0	0	0	0	0	0	0	0	0	0	0	0	0	0	0	0	0	0	0	0	0	0	0	0	0	0	0	0
01a	LAB0129	0	0	0	0	0	0	0	0	0	0	0	0	0	0	0	0	0	0	0	0	0	0	0	0	0	0	0	0	0	0	0	0	0	0	0	0	0	0	0	0	0	0	0	0	0	0	0	0
01a	SZ0014	0	0	0	0	0	0	0	0	0	0	0	0	0	0	0	0	0	0	0	0	0	0	0	0	0	0	0	0	0	0	0	0	0	0	0	0	0	0	0	0	0	0	0	0	0	0	0	0
01a	SZ0015	1	1	0	0	1	1	1	1	0	0	0	0	0	0	0	0	0	0	0	0	0	0	0	0	0	0	0	0	0	0	0	0	0	0	0	0	0	0	0	0	0	0	0	0	0	0	0	0
01a	SZ0049	0	0	0	0	0	0	0	0	0	0	0	0	0	0	0	0	0	0	0	0	0	0	0	0	0	0	0	0	0	0	0	0	0	0	0	0	0	0	0	0	0	0	0	0	0	0	0	0
01a	SZ0120	0	0	0	0	0	0	0	0	0	0	0	0	0	0	0	0	0	0	0	0	0	0	0	0	0	0	0	0	0	0	0	0	0	0	0	0	0	0	0	0	0	0	0	0	0	0	0	0
01a	SZ0134	1	1	0	0	1	0	0	0	0	0	0	0	0	0	0	0	0	0	0	0	0	0	0	0	0	0	0	0	0	0	0	0	0	0	0	0	0	0	0	0	0	0	0	0	0	0	0	0
01a	SZ0149	1	1	0	0	1	0	0	0	0	0	0	0	0	0	0	0	0	0	0	0	0	0	0	0	0	0	0	0	0	0	0	0	0	0	0	0	0	0	0	0	0	0	0	0	0	0	0	0
01a	SZB0003	1	1	0	0	1	1	1	1	0	0	0	0	0	0	0	0	0	0	0	0	0	0	0	0	0	0	0	0	0	0	0	0	0	0	0	0	0	0	0	0	0	0	0	0	0	0	0	0
01a	SZB0007	1	1	1	0	1	1	0	0	0	0	0	0	0	0	0	0	0	0	0	0	0	0	0	1	0	0	0	0	0	0	0	0	0	0	0	0	0	0	0	0	0	0	0	0	0	0	0	0
01a	SZB0015	0	0	0	0	0	0	0	0	0	0	0	0	0	0	0	0	0	0	0	0	0	0	0	0	0	0	0	0	0	0	0	0	0	0	0	0	0	0	0	0	0	0	0	0	0	0	0	0
01a	SZB0069	1	1	0	0	1	0	1	0	0	0	0	0	0	0	0	0	0	0	0	0	0	0	0	0	0	0	0	0	0	0	0	0	0	0	0	0	0	0	0	0	0	0	0	0	0	0	0	0
01b	CC1416	1	1	0	0	1	1	1	1	0	0	0	0	0	0	0	0	0	0	0	0	0	0	0	0	0	0	0	0	0	0	0	0	0	0	0	0	0	0	0	0	0	0	0	0	0	0	0	0
01b	CC1427	1	1	0	0	1	0	1	1	0	0	0	0	0	0	0	0	0	0	0	0	0	0	0	0	0	0	0	0	0	0	0	0	0	0	0	0	0	0	0	0	0	0	0	0	0	0	0	0
01b	CC1429	0	0	0	0	0	0	0	0	0	0	0	0	0	0	0	0	0	0	0	0	0	0	0	0	0	0	0	0	0	0	0	0	0	0	0	0	0	0	0	0	0	0	0	0	0	0	0	0
01b	CC1430	0	0	0	0	0	0	0	0	0	0	0	0	0	0	0	0	0	0	0	0	0	0	0	0	0	0	0	0	0	0	0	0	0	0	0	0	0	0	0	0	0	0	0	0	0	0	0	0
01b	CC1432	1	1	0	0	1	1	1	1	0	0	0	0	0	0	0	0	0	0	0	0	0	0	0	0	0	0	0	0	0	0	0	0	0	0	0	0	0	0	0	0	0	0	0	0	0	0	0	0
01b	CC1544	0	0	0	0	0	0	0	0	0	0	0	0	0	0	0	0	0	0	0	0	0	0	0	0	0	0	0	0	0	0	0	0	0	0	0	0	0	0	0	0	0	0	0	0	0	0	0	0
01b	CC1556	0	0	0	0	0	0	0	0	0	0	0	0	0	0	0	0	0	0	0	0	0	0	0	0	0	0	0	0	0	0	0	0	0	0	0	0	0	0	0	0	0	0	0	0	0	0	0	0
01b	CC1558	1	1	0	0	0	0	1	1	0	0	0	0	0	0	0	0	0	0	0	0	0	0	0	0	0	0	0	0	0	0	0	0	0	0	0	0	0	0	0	0	0	0	0	0	0	0	0	0
01b	CC1673	0	0	0	0	0	0	0	0	0	0	0	0	0	0	0	0	0	0	0	0	0	0	0	0	0	0	0	0	0	0	0	0	0	0	0	0	0	0	0	0	0	0	0	0	0	0	0	0
01b	CC1675	0	0	0	0	0	0	0	0	0	0	0	0	0	0	0	0	0	0	0	0	0	0	0	0	0	0	0	0	0	0	0	0	0	0	0	0	0	0	0	0	0	0	0	0	0	0	0	0
01b	CC1676	0	0	0	0	0	0	0	0	0	0	0	0	0	0	0	0	0	0	0	0	0	0	0	0	0	0	0	0	0	0	0	0	0	0	0	0	0	0	0	0	0	0	0	0	0	0	0	0
01b	CCE0245	1	1	0	0	1	0	1	1	0	0	0	0	0	0	0	0	0	0	0	0	0	0	0	0	0	0	0	0	0	0	0	0	0	0	0	0	0	0	0	0	0	0	0	0	0	0	0	0
01b	CEB0020	0	0	0	0	0	0	0	0	0	0	0	0	0	0	0	0	0	0	0	0	0	0	0	0	0	0	0	0	0	0	0	0	0	0	0	0	0	0	0	0	0	0	0	0	0	0	0	0
01b	CFBP7285	0	0	0	0	0	0	0	0	0	0	0	0	0	0	0	0	0	0	0	0	0	0	0	0	0	0	0	0	0	0	0	0	0	0	0	0	0	0	0	0	0	0	0	0	0	0	0	0
01b	CFBP7286	0	0	0	0	0	0	0	0	0	0	0	0	0	0	0	0	0	0	0	0	0	0	0	0	0	0	0	0	0	0	0	0	0	0	0	0	0	0	0	0	0	0	0	0	0	0	0	0
01b	CLA0509	0	0	0	0	0	0	0	0	0	0	0	0	0	0	0	0	0	0	0	0	0	0	0	0	0	0	0	0	0	0	0	0	0	0	0	0	0	0	0	0	0	0	0	0	0	0	0	0
01b	CSZ0174	1	1	0	0	1	0	1	1	0	0	0	0	0	0	0	0	0	0	0	0	0	0	0	0	0	0	0	0	0	0	0	0	0	0	0	0	0	0	0	0	0	0	0	0	0	0	0	0
01b	CSZ0343	0	0	0	0	0	0	0	0	0	0	0	0	0	0	0	0	0	0	0	0	0	0	0	0	0	0	0	0	0	0	0	0	0	0	0	0	0	0	0	0	0	0	0	0	0	0	0	0
01b	JD20	0	0	0	0	0	0	0	0	0	0	0	0	0	0	0	0	0	0	0	0	0	0	0	0	0	0	0	0	0	0	0	0	0	0	0	0	0	0	0	0	0	0	0	0	0	0	0	0
01b	JD22	0	0	0	0	0	0	0	0	0	0	0	0	0	0	0	0	0	0	0	0	0	0	0	0	0	0	0	0	0	0	0	0	0	0	0	0	0	0	0	0	0	0	0	0	0	0	0	0
01b	KW30	0	0	0	0	0	0	0	0	0	0	0	0	0	0	0	0	0	0	0	0	0	0	0	0	0	0	0	0	0	0	0	0	0	0	0	0	0	0	0	0	0	0	0	0	0	0	0	0
01b	PA429	0	0	0	0	0	0	0	0	0	0	0	0	0	0	0	0	0	0	0	0	0	0	0	0	0	0	0	0	0	0	0	0	0	0	0	0	0	0	0	0	0	0	0	0	0	0	0	0
01b	PA459	0	0	0	0	0	0	0	0	0	0	0	0	0	0	0	0	0	0	0	0	0	0	0	0	0	0	0	0	0	0	0	0	0	0	0	0	0	0	0	0	0	0	0	0	0	0	0	0
01b	SZ0129	1	1	0	0	0	0	1	0	0	0	0	0	0	0	0	0	0	0	0	0	0	0	0	0	0	0	0	0	0	0	0	0	0	0	0	0	0	0	0	0	0	0	0	0	0	0	0	0
01b	SZB0063	0	0	0	0	0	0	0	0	0	0	0	0	0	0	0	0	0	0	0	0	0	0	0	0	0	0	0	0	0	0	0	0	0	0	0	0	0	0	0	0	0	0	0	0	0	0	0	0
01b	SZB0070	1	1	0	0	0	0	1	0	0	0	0	0	0	0	0	0	0	0	0	0	0	0	0	0	0	0	0	0	0	0	0	0	0	0	0	0	0	0	0	0	0	0	0	0	0	0	0	0
01b	TA0011	1	1	0	0	0	0	1	1	0	0	0	0	0	0	0	0	0	0	0	0	0	0	0	0	0	0	0	0	0	0	0	0	0	0	0	0	0	0	0	0	0	0	0	0	0	0	0	0
01b	USA0001	1	1	0	0	0	0	1	0	0	0	0	0	0	0	0	0	0	0	0	0	0	0	0	0	0	0	0	0	0	0	0	0	0	0	0	0	0	0	0	0	0	0	0	0	0	0	0	0
01b	USA0003	0	0	0	0	0	0	0	0	0	0	0	0	0	0	0	0	0	0	0	0	0	0	0	0	0	0	0	0	0	0	0	0	0	0	0	0	0	0	0	0	0	0	0	0	0	0	0	0
01b	USA0019	0	0	0	0	0	0	0	0	0	0	0	0	0	0	0	0	0	0	0	0	0	0	0	0	0	0	0	0	0	0	0	0	0	0	0	0	0	0	0	0	0	0	0	0	0	0	0	0
01b	USA0031	1	1	0	0	1	0	1	1	0	0	0	0	0	0	0	0	0	0	0	0	0	0	0	0	0	0	0	0	0	0	0	0	0	0	0	0	0	0	0	0	0	0	0	0	0	0	0	0
01b	USA0041	1	1	0	0	1	1	1	1	0	0	0	0	0	0	0	0	0	0	0	0	0	0	0	0	0	0	0	0	0	0	0	0	0	0	0	0	0	0	0	0	0	0	0	0	0	0	0	0
01b	USA007	1	1	0	0	1	0	1	1	0	0	0	0	0	0	0	0	0	0	0	0	0	0	0	0	0	0	0	0	0	0	0	0	0	0	0	0	0	0	0	0	0	0	0	0	0	0	0	0
01b	USA0090	1	1	0	0	1	1	1	1	0	0	0	0	0	0	0	0	0	0	0	0	0	0	0	0	0	0	0	0	0	0	0	0	0	0	0	0	0	0	0	0	0	0	0	0	0	0	0	0
02a	GAW0216	0	0	0	0	0	0	0	0	0	0	0	0	0	0	0	0	0	0	0	0	0	0	0	0	0	0	0	0	0	0	0	0	0	0	0	0	0	0	0	0	0	0	0	0	0	0	0	0
02a	LYR0044	1	1	1	0	0	0	0	0	1	1	1	1	0	0	0	0	0	0	0	0	0	0	0	1	0	0	0	0	0	0	0	0	0	0	0	0	0	0	0	0	0	0	0	0	0	0	0	0
02b	AI0015	1	1	1	1	1	1	0	0	0	0	0	0	0	0	0	0	0	0	0	0	0	0	0	1	1	1	1	0	0	0	0	0	0	0	0	0	0	0	0	0	0	0	0	0	0	0	0	0
02b	AI0024	1	1	1	1	1	1	0	0	0	0	0	0	0	1	1	0	1	0	0	0	0	0	0	0	0	0	0	0	0	0	0	0	0	0	0	0	0	0	0	0	0	0	0	0	0	0	0	0
02b	AI0027	1	1	1	1	1	1	0	0	0	0	0	0	0	0	1	0	1	0	0	0	0	0	0	0	0	0	0	0	0	0	0	0	0	0	0	0	0	0	0	0	0	0	0	0	0	0	0	0
02b	AI0042	1	1	0	1	1	1	0	0	0	0	0	0	0	0	0	0	0	0	0	0	0	0	0	0	0	0	0	0	0	0	0	0	0	0	0	0	0	0	0	0	0	0	0	0	0	0	0	0
02b	AI0061	1	1	1	1	1	1	0	0	0	0	0	0	0	0	0	0	0	0	0	0	0	0	0	1	1	1	1	0	0	0	0	0	0	0	0	0	0	0	0	0	0	0	0	0	0	0	0	0
02b	AI0064	1	1	1	1	0	1	0	0	0	0	0	0	0	1	1	0	1	0	0	0	0	0	0	0	0	0	0	0	0	0	0	0	0	0	0	0	0	0	0	0	0	0	0	0	0	0	0	0
02b	AI0066	1	1	1	1	1	1	0	0	0	0	0	0	0	1	1	1	1	0	0	0	0	0	0	0	0	0	0	0	0	0	0	0	0	0	0	0	0	0	0	0	0	0	0	0	0	0	0	0
02b	AI0068	1	1	1	1	1	1	0	0	0	0	0	0	0	0	0	0	0	0	0	0	0	0	0	1	1	1	0	0	0	0	0	0	0	0	0	0	0	0	0	0	0	0	0	0	0	0	0	0
02b	AI0073	1	1	0	1	1	1	1	1	0	0	0	0	0	0	0	0	0	0	0	0	0	0	0	0	0	0	0	0	0	0	0	0	0	0	0	0	0	0	0	0	0	0	0	0	0	0	0	0
02b	AI0075	1	1	1	1	1	1	0	0	0	0	0	0	0	1	1	0	1	0	0	0	0	0	0	0	0	0	0	0	0	0	0	0	0	0	0	0	0	0	0	0	0	0	0	0	0	0	0	0
02b	AI0077	1	1	1	1	1	1	0	0	0	0	0	0	0	0	0	0	0	0	0	0	0	0	0	1	1	1	1	0	0	0	0	0	0	0	0	0	0	0	0	0	0	0	0	0	0	0	0	0
02b	AI0083	1	1	1	1	1	1	0	0	0	0	0	0	0	0	0	0	0	0	0	0	0	0	0	1	1	1	1	0	0	0	0	0	0	0	0	0	0	0	0	0	0	0	0	0	0	0	0	0
02b	AI0084	1	1	1	1	1	1	0	0	0	0	0	0	0	1	1	0	1	0	0	0	0	0	0	0	0	0	0	0	0	0	0	0	0	0	0	0	0	0	0	0	0	0	0	0	0	0	0	0
02b	AI0116	0	0	0	0	0	0	0	0	0	0	0	0	0	0	0	0	0	0	0	0	0	0	0	0	0	0	0	0	0	0	0	0	0	0	0	0	0	0	0	0	0	0	0	0	0	0	0	0
02b	AI0127	1	1	0	1	1	1	0	0	0	0	0	0	0	0	0	0	0	0	0	0	0	0	0	0	0	0	0	0	0	0	0	0	0	0	0	0	0	0	0	0	0	0	0	0	0	0	0	0
02b	AI0130	1	1	1	1	1	1	0	0	0	0	0	0	0	1	1	0	1	0	0	0	0	0	0	0	0	0	0	0	0	0	0	0	0	0	0	0	0	0	0	0	0	0	0	0	0	0	0	0
02b	AI0131	1	1	1	1	1	1	0	0	0	0	0	0	0	0	0	0	0	0	0	0	0	0	1	1	1	1	1	0	0	0	0	0	0	0	0	0	0	0	0	0	0	0	0	0	0	0	0	0
02b	AI0134	1	0	1	0	0	0	0	0	0	0	0	0	0	0	0	0	0	0	0	0	0	0	0	1	1	0	0	0	0	0	0	0	0	0	0	0	0	0	0	0	0	0	0	0	0	0	0	0
02b	BOW0004	1	1	1	1	1	1	0	0	0	0	0	0	0	1	1	0	1	0	0	0	0	0	0	0	0	0	0	0	0	0	0	0	0	0	0	0	0	0	0	0	0	0	0	0	0	0	0	0
02b	CC0001	1	1	1	1	1	1	0	0	0	0	0	0	0	0	0	0	0	0	0	0	0	0	0	1	1	1	1	0	0	0	0	0	0	0	0	0	0	0	0	0	0	0	0	0	0	0	0	0
02b	CC0023	1	0	1	0	0	0	0	0	0	0	0	0	0	0	0	0	0	0	0	0	0	0	0	1	1	0	0	0	0	0	0	0	0	0	0	0	0	0	0	0	0	0	0	0	0	0	0	0
02b	CC0024	1	0	1	0	0	0	0	0	0	0	0	0	0	0	0	0	0	0	0	0	0	0	0	1	1	1	0	0	0	0	0	0	0	0	0	0	0	0	0	0	0	0	0	0	0	0	0	0
02b	CC0037	1	1	1	1	1	1	0	0	0	0	0	0	0	0	0	0	0	0	0	0	0	0	0	1	1	1	0	0	0	0	0	0	0	0	0	0	0	0	0	0	0	0	0	0	0	0	0	0
02b	CC0125	1	1	1	1	1	0	0	0	0	0	0	0	0	0	0	0	0	0	0	0	0	0	1	1	1	1	1	0	0	0	0	0	0	0	0	0	0	0	0	0	0	0	0	0	0	0	0	0
02b	CC0354	1	1	1	1	1	1	0	0	0	0	0	0	0	0	0	0	0	0	0	0	0	0	0	1	1	0	0	0	0	0	0	0	0	0	0	0	0	0	0	0	0	0	0	0	0	0	0	0
02b	CC0412	0	0	0	0	0	0	0	0	0	0	0	0	0	0	0	0	0	0	0	0	0	0	0	0	0	0	0	0	0	0	0	0	0	0	0	0	0	0	0	0	0	0	0	0	0	0	0	0
02b	CC1434	1	1	1	1	1	1	0	0	0	0	0	0	0	1	1	0	1	0	0	0	0	0	0	0	0	0	0	0	0	0	0	0	0	0	0	0	0	0	0	0	0	0	0	0	0	0	0	0
02b	CC1493	1	1	1	1	1	1	0	0	0	0	0	0	0	1	1	0	1	0	0	0	0	0	0	0	0	0	0	0	0	0	0	0	0	0	0	0	0	0	0	0	0	0	0	0	0	0	0	0
02b	CC1494	0	0	0	0	0	0	0	0	0	0	0	0	0	0	0	0	0	0	0	0	0	0	0	0	0	0	0	0	0	0	0	0	0	0	0	0	0	0	0	0	0	0	0	0	0	0	0	0
02b	CC1543	1	1	0	1	1	1	0	0	0	0	0	0	0	0	0	0	0	0	0	0	0	0	0	0	0	0	0	0	0	0	0	0	0	0	0	0	0	0	0	0	0	0	0	0	0	0	0	0
02b	CC440	1	1	1	1	1	1	0	0	0	0	0	0	0	0	0	0	0	0	0	0	0	0	0	1	1	1	0	0	0	0	0	0	0	0	0	0	0	0	0	0	0	0	0	0	0	0	0	0
02b	CC457	1	0	1	0	0	0	0	0	0	0	0	0	0	0	0	0	0	0	0	0	0	0	0	1	0	0	0	0	0	0	0	0	0	0	0	0	0	0	0	0	0	0	0	0	0	0	0	0
02b	CCE0044	1	1	1	1	1	1	0	0	0	0	0	0	0	0	0	0	0	0	0	0	0	0	0	1	1	1	1	0	0	0	0	0	0	0	0	0	0	0	0	0	0	0	0	0	0	0	0	0
02b	CCE0045	1	1	1	0	1	1	1	0	0	0	0	0	0	0	0	0	0	0	0	0	0	0	0	1	1	0	0	0	0	0	0	0	0	0	0	0	0	0	0	0	0	0	0	0	0	0	0	0
02b	CCE0065	1	1	1	0	1	1	0	0	0	0	0	0	0	0	0	0	0	0	0	0	0	0	0	1	0	0	0	0	0	0	0	0	0	0	0	0	0	0	0	0	0	0	0	0	0	0	0	0
02b	CCE0067	1	1	1	1	1	1	1	1	0	0	0	0	0	0	1	0	0	0	0	0	0	0	0	0	0	0	0	0	0	0	0	0	0	0	0	0	0	0	0	0	0	0	0	0	0	0	0	0
02b	CCE0101	1	1	1	0	1	1	0	0	0	0	0	0	0	0	0	0	0	0	0	0	0	0	0	1	1	0	0	0	0	0	0	0	0	0	0	0	0	0	0	0	0	0	0	0	0	0	0	0
02b	CCE0160	1	1	1	1	1	1	0	0	0	0	0	0	0	1	1	0	1	0	0	0	0	0	0	0	0	0	0	0	0	0	0	0	0	0	0	0	0	0	0	0	0	0	0	0	0	0	0	0
02b	CCE0183	1	1	1	1	1	1	0	0	0	0	0	0	0	0	0	0	0	0	0	0	0	0	0	1	1	1	0	0	0	0	0	0	0	0	0	0	0	0	0	0	0	0	0	0	0	0	0	0
02b	CCE0215	1	1	1	1	1	1	1	0	0	0	0	0	0	0	1	0	0	0	0	0	0	0	0	0	0	0	0	0	0	0	0	0	0	0	0	0	0	0	0	0	0	0	0	0	0	0	0	0
02b	CCE0234	1	1	1	1	1	1	0	0	0	0	0	0	0	1	1	0	1	0	0	0	0	0	0	0	0	0	0	0	0	0	0	0	0	0	0	0	0	0	0	0	0	0	0	0	0	0	0	0
02b	CCE0586	1	1	1	1	1	1	0	0	0	0	0	0	0	0	0	0	0	0	0	0	0	0	0	1	1	0	0	0	0	0	0	0	0	0	0	0	0	0	0	0	0	0	0	0	0	0	0	0
02b	CCE0587	1	1	1	1	1	1	0	0	0	0	0	0	0	0	0	0	0	0	0	0	0	0	0	1	1	0	0	0	0	0	0	0	0	0	0	0	0	0	0	0	0	0	0	0	0	0	0	0
02b	CCE0588	1	1	1	1	1	1	0	0	0	0	0	0	0	1	1	0	0	0	0	0	0	0	0	0	0	0	0	0	0	0	0	0	0	0	0	0	0	0	0	0	0	0	0	0	0	0	0	0
02b	CCE0633	1	1	1	1	1	1	0	0	0	0	0	0	0	0	0	0	0	0	0	0	0	0	0	1	0	0	0	0	0	0	0	0	0	0	0	0	0	0	0	0	0	0	0	0	0	0	0	0
02b	CCE0644	1	1	1	1	1	1	0	0	0	0	0	0	0	0	0	0	0	0	0	0	0	0	1	1	1	1	1	0	0	0	0	0	0	0	0	0	0	0	0	0	0	0	0	0	0	0	0	0
02b	CCE0701	1	1	1	0	1	1	0	0	0	0	0	0	0	0	0	0	0	0	0	0	0	0	0	1	0	0	0	0	0	0	0	0	0	0	0	0	0	0	0	0	0	0	0	0	0	0	0	0
02b	CCE0902	1	1	1	1	1	1	0	0	0	0	0	0	0	0	1	0	1	0	0	0	0	0	0	0	0	0	0	0	0	0	0	0	0	0	0	0	0	0	0	0	0	0	0	0	0	0	0	0
02b	CCE0938	1	1	0	1	1	1	1	0	0	0	0	0	0	0	0	0	0	0	0	0	0	0	0	0	0	0	0	0	0	0	0	0	0	0	0	0	0	0	0	0	0	0	0	0	0	0	0	0
02b	CCE0956	1	1	1	1	1	1	0	0	0	0	0	0	0	1	1	0	0	0	0	0	0	0	0	0	0	0	0	0	0	0	0	0	0	0	0	0	0	0	0	0	0	0	0	0	0	0	0	0
02b	CCE0977	1	1	1	1	1	1	1	1	0	0	0	0	0	0	0	0	0	0	0	0	0	0	0	1	1	1	0	0	0	0	0	0	0	0	0	0	0	0	0	0	0	0	0	0	0	0	0	0
02b	CCV0088	1	1	1	0	1	1	0	0	0	0	0	0	0	0	0	0	0	0	0	0	0	0	0	1	1	1	0	0	0	0	0	0	0	0	0	0	0	0	0	0	0	0	0	0	0	0	0	0
02b	CCV0096	1	1	1	1	1	1	0	0	0	0	0	0	0	0	0	0	0	0	0	0	0	0	0	1	1	0	0	0	0	0	0	0	0	0	0	0	0	0	0	0	0	0	0	0	0	0	0	0
02b	CCV0135	1	1	0	0	1	1	1	0	0	0	0	0	0	0	0	0	0	0	0	0	0	0	0	0	0	0	0	0	0	0	0	0	0	0	0	0	0	0	0	0	0	0	0	0	0	0	0	0
02b	CCV0139	1	1	1	1	1	1	0	0	0	0	0	0	0	0	1	0	1	0	0	0	0	0	0	0	0	0	0	0	0	0	0	0	0	0	0	0	0	0	0	0	0	0	0	0	0	0	0	0
02b	CCV0169	1	1	1	0	1	1	0	0	0	0	0	0	0	0	0	0	0	0	0	0	0	0	0	1	0	0	0	0	0	0	0	0	0	0	0	0	0	0	0	0	0	0	0	0	0	0	0	0
02b	CCV0177	1	1	1	1	1	1	0	0	0	0	0	0	0	0	1	0	0	0	0	0	0	0	0	0	0	0	0	0	0	0	0	0	0	0	0	0	0	0	0	0	0	0	0	0	0	0	0	0
02b	CCV0208	1	1	1	1	1	1	0	0	0	0	0	0	0	1	1	0	0	0	0	0	0	0	0	0	0	0	0	0	0	0	0	0	0	0	0	0	0	0	0	0	0	0	0	0	0	0	0	0
02b	CCV0416	1	1	1	1	1	1	0	0	0	0	0	0	0	0	0	0	0	0	0	0	0	0	0	1	1	1	1	0	0	0	0	0	0	0	0	0	0	0	0	0	0	0	0	0	0	0	0	0
02b	CCV0420	1	1	1	1	1	1	0	0	0	0	0	0	0	0	0	0	0	0	0	0	0	0	0	1	1	1	0	0	0	0	0	0	0	0	0	0	0	0	0	0	0	0	0	0	0	0	0	0
02b	CCV0523	1	1	1	1	1	1	0	0	0	0	0	0	0	0	1	0	1	0	0	0	0	0	0	0	0	0	0	0	0	0	0	0	0	0	0	0	0	0	0	0	0	0	0	0	0	0	0	0
02b	CCV0553	1	1	1	1	1	1	0	0	0	0	0	0	0	1	1	1	1	0	0	0	0	0	0	0	0	0	0	0	0	0	0	0	0	0	0	0	0	0	0	0	0	0	0	0	0	0	0	0
02b	CCV0609	1	1	1	1	1	1	0	0	0	0	0	0	0	0	0	0	0	0	0	0	0	0	0	1	1	1	1	0	0	0	0	0	0	0	0	0	0	0	0	0	0	0	0	0	0	0	0	0
02b	CCV0623	1	1	1	1	1	1	0	0	0	0	0	0	0	0	1	0	1	0	0	0	0	0	0	0	0	0	0	0	0	0	0	0	0	0	0	0	0	0	0	0	0	0	0	0	0	0	0	0
02b	CFBP1392	1	1	0	1	1	1	0	0	0	0	0	0	0	0	0	0	0	0	0	0	0	0	0	0	0	0	0	0	0	0	0	0	0	0	0	0	0	0	0	0	0	0	0	0	0	0	0	0
02b	CFBP1906	1	1	1	1	1	1	0	0	0	0	0	0	0	0	0	0	0	0	0	0	0	0	0	1	1	1	0	0	0	0	0	0	0	0	0	0	0	0	0	0	0	0	0	0	0	0	0	0
02b	CFBP2256	1	1	0	1	1	1	0	0	0	0	0	0	0	0	0	0	0	0	0	0	0	0	0	0	0	0	0	0	0	0	0	0	0	0	0	0	0	0	0	0	0	0	0	0	0	0	0	0
02b	CLA0071	1	1	1	1	1	1	0	0	0	0	0	0	0	1	1	0	1	0	0	0	0	0	0	0	0	0	0	0	0	0	0	0	0	0	0	0	0	0	0	0	0	0	0	0	0	0	0	0
02b	CLA0217	0	0	0	0	0	0	0	0	0	0	0	0	0	0	0	0	0	0	0	0	0	0	0	0	0	0	0	0	0	0	0	0	0	0	0	0	0	0	0	0	0	0	0	0	0	0	0	0
02b	CMO0043	1	1	1	1	1	1	0	0	0	0	0	0	0	0	0	0	0	0	0	0	0	0	0	1	1	1	0	0	0	0	0	0	0	0	0	0	0	0	0	0	0	0	0	0	0	0	0	0
02b	CMO0047	0	0	0	0	0	0	0	0	0	0	0	0	0	0	0	0	0	0	0	0	0	0	0	0	0	0	0	0	0	0	0	0	0	0	0	0	0	0	0	0	0	0	0	0	0	0	0	0
02b	CMO0071	1	1	1	1	1	1	0	0	0	0	0	0	0	0	0	0	0	0	0	0	0	0	0	1	1	1	1	0	0	0	0	0	0	0	0	0	0	0	0	0	0	0	0	0	0	0	0	0
02b	CMO0078	1	1	1	1	1	1	0	0	0	0	0	0	0	0	0	0	0	0	0	0	0	0	0	1	1	1	1	0	0	0	0	0	0	0	0	0	0	0	0	0	0	0	0	0	0	0	0	0
02b	CMW0002	1	1	1	1	1	1	0	0	0	0	0	0	0	1	1	1	1	0	0	0	0	0	0	0	0	0	0	0	0	0	0	0	0	0	0	0	0	0	0	0	0	0	0	0	0	0	0	0
02b	CMW0031	0	0	0	0	0	0	0	0	0	0	0	0	0	0	0	0	0	0	0	0	0	0	0	0	0	0	0	0	0	0	0	0	0	0	0	0	0	0	0	0	0	0	0	0	0	0	0	0
02b	CST0007	1	1	1	1	1	1	0	0	0	0	0	0	0	0	0	0	0	0	0	0	0	0	0	0	0	0	0	0	0	1	1	1	0	0	0	0	0	0	0	0	0	0	0	0	0	0	0	0
02b	CST0069	0	0	0	0	0	0	0	0	0	0	0	0	0	0	0	0	0	0	0	0	0	0	0	0	0	0	0	0	0	0	0	0	0	0	0	0	0	0	0	0	0	0	0	0	0	0	0	0
02b	CST0089	1	1	1	1	1	1	0	0	0	0	0	0	0	0	0	0	0	0	0	0	0	0	1	1	1	1	1	1	0	0	0	0	0	0	0	0	0	0	0	0	0	0	0	0	0	0	0	0
02b	CST0092	0	0	0	0	0	0	0	0	0	0	0	0	0	0	0	0	0	0	0	0	0	0	0	0	0	0	0	0	0	0	0	0	0	0	0	0	0	0	0	0	0	0	0	0	0	0	0	0
02b	CSZ0133	1	1	1	1	1	1	0	0	0	0	0	0	0	1	1	0	1	0	0	0	0	0	0	0	0	0	0	0	0	0	0	0	0	0	0	0	0	0	0	0	0	0	0	0	0	0	0	0
02b	CSZ0140	1	1	1	1	1	1	0	0	0	0	0	0	0	1	1	0	0	0	0	0	0	0	0	0	0	0	0	0	0	0	0	0	0	0	0	0	0	0	0	0	0	0	0	0	0	0	0	0
02b	CSZ0177	1	1	1	1	1	1	0	0	0	0	0	0	0	0	0	0	0	0	0	0	0	0	0	1	1	1	0	0	0	0	0	0	0	0	0	0	0	0	0	0	0	0	0	0	0	0	0	0
02b	CSZ0185	1	1	1	1	1	1	0	0	0	0	0	0	0	1	1	0	0	0	0	0	0	0	0	0	0	0	0	0	0	0	0	0	0	0	0	0	0	0	0	0	0	0	0	0	0	0	0	0
02b	CSZ0188	1	1	1	1	1	1	0	0	0	0	0	0	0	1	1	0	1	0	0	0	0	0	0	0	0	0	0	0	0	0	0	0	0	0	0	0	0	0	0	0	0	0	0	0	0	0	0	0
02b	CSZ0215	1	1	1	1	1	1	0	0	0	0	0	0	0	0	1	0	1	0	0	0	0	0	0	0	0	0	0	0	0	0	0	0	0	0	0	0	0	0	0	0	0	0	0	0	0	0	0	0
02b	CSZ0250	1	1	0	1	1	1	0	0	0	0	0	0	0	0	0	0	0	0	0	0	0	0	0	0	0	0	0	0	0	0	0	0	0	0	0	0	0	0	0	0	0	0	0	0	0	0	0	0
02b	CSZ0255	1	1	1	1	1	1	0	0	0	0	0	0	0	0	0	0	0	0	0	0	0	0	0	1	1	1	0	0	0	0	0	0	0	0	0	0	0	0	0	0	0	0	0	0	0	0	0	0
02b	CVB0004	1	1	1	1	1	1	1	1	0	0	0	0	0	0	0	0	0	0	0	0	0	0	0	1	1	1	0	0	0	0	0	0	0	0	0	0	0	0	0	0	0	0	0	0	0	0	0	0
02b	CVB0007	1	1	1	0	1	1	0	0	0	0	0	0	0	0	0	0	0	0	0	0	0	0	0	1	1	1	0	0	0	0	0	0	0	0	0	0	0	0	0	0	0	0	0	0	0	0	0	0
02b	CVB0012	1	1	1	1	1	1	0	0	0	0	0	0	0	0	0	0	0	0	0	0	0	0	0	1	1	1	0	0	0	0	0	0	0	0	0	0	0	0	0	0	0	0	0	0	0	0	0	0
02b	CVB0016	1	1	1	1	1	1	0	0	0	0	0	0	0	0	0	0	0	0	0	0	0	0	0	1	1	1	0	0	0	0	0	0	0	0	0	0	0	0	0	0	0	0	0	0	0	0	0	0
02b	CVB0031	1	1	1	1	1	1	0	0	0	0	0	0	0	0	0	0	0	0	0	0	0	0	1	1	1	1	1	0	0	0	0	0	0	0	0	0	0	0	0	0	0	0	0	0	0	0	0	0
02b	CVB0034	1	1	1	1	1	1	0	0	0	0	0	0	0	0	0	0	0	0	0	0	0	0	0	1	0	0	0	0	0	0	0	0	0	0	0	0	0	0	0	0	0	0	0	0	0	0	0	0
02b	CVB0037	1	1	1	1	1	1	0	0	0	0	0	0	0	0	0	0	0	0	0	0	0	0	0	1	1	0	0	0	0	0	0	0	0	0	0	0	0	0	0	0	0	0	0	0	0	0	0	0
02b	CVB0047	1	1	1	1	1	1	0	0	0	0	0	0	0	0	0	0	0	0	0	0	0	0	0	1	0	0	0	0	0	0	0	0	0	0	0	0	0	0	0	0	0	0	0	0	0	0	0	0
02b	CVB0052	1	1	1	1	1	1	0	0	0	0	0	0	0	0	0	0	0	0	0	0	0	0	0	1	1	1	1	1	0	0	0	0	0	0	0	0	0	0	0	0	0	0	0	0	0	0	0	0
02b	CVB0064	1	1	1	1	1	1	0	0	0	0	0	0	0	0	0	0	0	0	0	0	0	0	0	1	1	1	1	0	0	0	0	0	0	0	0	0	0	0	0	0	0	0	0	0	0	0	0	0
02b	CVB0066	1	1	1	1	1	1	0	0	0	0	0	0	0	0	0	0	0	0	0	0	0	0	0	1	0	0	0	0	0	0	0	0	0	0	0	0	0	0	0	0	0	0	0	0	0	0	0	0
02b	GAB0016	1	1	1	1	1	1	0	0	0	0	0	0	0	0	0	0	0	0	0	0	0	0	0	1	1	1	1	1	0	0	0	0	0	0	0	0	0	0	0	0	0	0	0	0	0	0	0	0
02b	GAB0024	1	1	1	1	1	1	1	0	0	0	0	0	0	0	0	0	0	0	0	0	0	0	0	1	1	1	0	0	0	0	0	0	0	0	0	0	0	0	0	0	0	0	0	0	0	0	0	0
02b	GAB0029	1	1	1	1	1	1	0	0	0	0	0	0	0	0	0	0	0	0	0	0	0	0	0	1	0	0	0	0	0	0	0	0	0	0	0	0	0	0	0	0	0	0	0	0	0	0	0	0
02b	GAB0032	1	1	1	1	1	1	0	0	0	0	0	0	0	1	1	0	0	0	0	0	0	0	0	0	0	0	0	0	0	0	0	0	0	0	0	0	0	0	0	0	0	0	0	0	0	0	0	0
02b	GAW0057	1	1	0	0	1	1	0	0	0	0	0	0	0	0	0	0	0	0	0	0	0	0	0	0	0	0	0	0	0	0	0	0	0	0	0	0	0	0	0	0	0	0	0	0	0	0	0	0
02b	GAW0081	1	1	0	0	1	1	0	0	0	0	0	0	0	0	0	0	0	0	0	0	0	0	0	0	0	0	0	0	0	0	0	0	0	0	0	0	0	0	0	0	0	0	0	0	0	0	0	0
02b	GAW0133	1	1	0	0	1	1	0	0	0	0	0	0	0	0	0	0	0	0	0	0	0	0	0	0	0	0	0	0	0	0	0	0	0	0	0	0	0	0	0	0	0	0	0	0	0	0	0	0
02b	GAW0162	1	1	1	1	1	1	0	0	0	0	0	0	0	1	1	0	1	0	0	0	0	0	0	0	0	0	0	0	0	0	0	0	0	0	0	0	0	0	0	0	0	0	0	0	0	0	0	0
02b	GAW0220	1	1	1	0	1	1	0	0	0	0	0	0	0	0	0	0	0	0	0	0	0	0	0	1	1	0	0	0	0	0	0	0	0	0	0	0	0	0	0	0	0	0	0	0	0	0	0	0
02b	GAW0233	1	1	1	1	1	1	0	0	0	0	0	0	0	1	1	1	1	0	0	0	0	0	0	0	0	0	0	0	0	0	0	0	0	0	0	0	0	0	0	0	0	0	0	0	0	0	0	0
02b	JD06	0	0	0	0	0	0	0	0	0	0	0	0	0	0	0	0	0	0	0	0	0	0	0	0	0	0	0	0	0	0	0	0	0	0	0	0	0	0	0	0	0	0	0	0	0	0	0	0
02b	JD23	1	0	1	1	0	0	0	0	0	0	0	0	0	0	0	0	0	0	0	0	0	0	0	1	1	1	0	0	0	0	0	0	0	0	0	0	0	0	0	0	0	0	0	0	0	0	0	0
02b	JT7	1	1	1	1	1	1	0	0	0	0	0	0	0	1	1	1	1	0	0	0	0	0	0	0	0	0	0	0	0	0	0	0	0	0	0	0	0	0	0	0	0	0	0	0	0	0	0	0
02b	LAB0003	1	1	1	1	1	1	0	0	0	0	0	0	0	1	1	1	1	0	0	0	0	0	0	0	0	0	0	0	0	0	0	0	0	0	0	0	0	0	0	0	0	0	0	0	0	0	0	0
02b	LAB0086	1	1	1	1	1	1	1	0	0	0	0	0	0	0	1	0	0	0	0	0	0	0	0	0	0	0	0	0	0	0	0	0	0	0	0	0	0	0	0	0	0	0	0	0	0	0	0	0
02b	LAB0092	1	1	1	1	1	1	0	0	0	0	0	0	0	0	1	0	0	0	0	0	0	0	0	0	0	0	0	0	0	0	0	0	0	0	0	0	0	0	0	0	0	0	0	0	0	0	0	0
02b	LAB0127	1	1	1	1	1	1	0	0	0	0	0	0	0	0	0	0	0	0	0	0	0	0	0	1	1	1	0	0	0	0	0	0	0	0	0	0	0	0	0	0	0	0	0	0	0	0	0	0
02b	LAB0159	1	1	0	1	1	1	1	0	0	0	0	0	0	0	0	0	0	0	0	0	0	0	0	0	0	0	0	0	0	0	0	0	0	0	0	0	0	0	0	0	0	0	0	0	0	0	0	0
02b	LNW0001	1	1	1	1	1	1	0	0	0	0	0	0	0	1	1	0	0	0	0	0	0	0	0	0	0	0	0	0	0	0	0	0	0	0	0	0	0	0	0	0	0	0	0	0	0	0	0	0
02b	LNW0002	1	1	1	0	1	1	0	0	0	0	0	0	0	0	0	0	0	0	0	0	0	0	0	1	1	1	0	0	0	0	0	0	0	0	0	0	0	0	0	0	0	0	0	0	0	0	0	0
02b	LNW0034	1	1	1	1	1	1	0	0	0	0	0	0	0	0	0	0	0	0	0	0	0	0	0	1	1	1	1	0	0	0	0	0	0	0	0	0	0	0	0	0	0	0	0	0	0	0	0	0
02b	LNW0041	1	1	0	0	1	1	0	0	0	0	0	0	0	0	0	0	0	0	0	0	0	0	0	0	0	0	0	0	0	0	0	0	0	0	0	0	0	0	0	0	0	0	0	0	0	0	0	0
02b	LYR0016	0	0	0	0	0	0	0	0	0	0	0	0	0	0	0	0	0	0	0	0	0	0	0	0	0	0	0	0	0	0	0	0	0	0	0	0	0	0	0	0	0	0	0	0	0	0	0	0
02b	SZ0002	1	0	1	1	0	0	0	0	0	0	0	0	0	0	1	0	0	0	0	0	0	0	0	0	0	0	0	0	0	0	0	0	0	0	0	0	0	0	0	0	0	0	0	0	0	0	0	0
02b	SZ0005	1	1	1	1	1	1	0	0	0	0	0	0	0	0	1	0	1	0	0	0	0	0	0	0	0	0	0	0	0	0	0	0	0	0	0	0	0	0	0	0	0	0	0	0	0	0	0	0
02b	SZ0006	1	1	1	1	1	1	0	0	0	0	0	0	0	1	1	0	1	0	0	0	0	0	0	0	0	0	0	0	0	0	0	0	0	0	0	0	0	0	0	0	0	0	0	0	0	0	0	0
02b	SZ0007	1	1	1	1	1	1	0	0	0	0	0	0	0	1	1	0	1	0	0	0	0	0	0	0	0	0	0	0	0	0	0	0	0	0	0	0	0	0	0	0	0	0	0	0	0	0	0	0
02b	SZ0038	1	1	1	1	1	1	0	0	0	0	0	0	0	1	1	1	1	0	0	0	0	0	0	0	0	0	0	0	0	0	0	0	0	0	0	0	0	0	0	0	0	0	0	0	0	0	0	0
02b	SZ0043	1	1	1	1	1	1	0	0	0	0	0	0	0	0	1	0	0	0	0	0	0	0	0	0	0	0	0	0	0	0	0	0	0	0	0	0	0	0	0	0	0	0	0	0	0	0	0	0
02b	SZ0048	1	1	1	1	1	1	0	0	0	0	0	0	0	0	1	0	1	0	0	0	0	0	0	0	0	0	0	0	0	0	0	0	0	0	0	0	0	0	0	0	0	0	0	0	0	0	0	0
02b	SZ0085	0	0	0	0	0	0	0	0	0	0	0	0	0	0	0	0	0	0	0	0	0	0	0	0	0	0	0	0	0	0	0	0	0	0	0	0	0	0	0	0	0	0	0	0	0	0	0	0
02b	SZ0089	1	1	1	1	1	1	0	0	0	0	0	0	0	1	1	0	1	0	0	0	0	0	0	0	0	0	0	0	0	0	0	0	0	0	0	0	0	0	0	0	0	0	0	0	0	0	0	0
02b	SZ0092	1	1	1	1	1	1	0	0	0	0	0	0	0	0	1	0	1	0	0	0	0	0	0	0	0	0	0	0	0	0	0	0	0	0	0	0	0	0	0	0	0	0	0	0	0	0	0	0
02b	SZ0109	1	1	0	1	1	1	0	0	0	0	0	0	0	0	0	0	0	0	0	0	0	0	0	0	0	0	0	0	0	0	0	0	0	0	0	0	0	0	0	0	0	0	0	0	0	0	0	0
02b	SZ0113	1	0	0	1	0	0	0	0	0	0	0	0	0	0	0	0	0	0	0	0	0	0	0	0	0	0	0	0	0	0	0	0	0	0	0	0	0	0	0	0	0	0	0	0	0	0	0	0
02b	SZ0116	1	1	1	1	1	1	0	0	0	0	0	0	0	0	0	0	0	1	1	1	0	0	0	0	0	0	0	0	0	0	0	0	0	0	0	0	0	0	0	0	0	0	0	0	0	0	0	0
02b	SZB0005	1	1	1	1	1	1	0	0	0	0	0	0	0	1	1	1	0	0	0	0	0	0	0	0	0	0	0	0	0	0	0	0	0	0	0	0	0	0	0	0	0	0	0	0	0	0	0	0
02b	SZB0017	1	1	1	1	1	1	0	0	0	0	0	0	0	0	0	0	0	0	0	0	0	0	0	1	1	1	1	0	0	0	0	0	0	0	0	0	0	0	0	0	0	0	0	0	0	0	0	0
02b	T3W0005	1	1	1	1	1	1	0	0	0	0	0	0	0	0	0	0	0	0	0	0	0	0	0	0	0	0	0	0	1	0	1	0	0	0	0	0	0	0	0	0	0	0	0	0	0	0	0	0
02b	T3W0006	1	1	1	1	1	1	0	0	0	0	0	0	0	0	0	0	0	0	0	0	0	0	0	1	1	1	1	0	0	0	0	0	0	0	0	0	0	0	0	0	0	0	0	0	0	0	0	0
02b	T3W0028	1	1	1	1	1	1	0	0	0	0	0	0	0	0	0	0	0	0	0	0	0	0	0	0	0	0	0	0	1	1	1	1	0	0	0	0	0	0	0	0	0	0	0	0	0	0	0	0
02b	TA0001	0	0	0	0	0	0	0	0	0	0	0	0	0	0	0	0	0	0	0	0	0	0	0	0	0	0	0	0	0	0	0	0	0	0	0	0	0	0	0	0	0	0	0	0	0	0	0	0
02b	UB0305	0	0	0	0	0	0	0	0	0	0	0	0	0	0	0	0	0	0	0	0	0	0	0	0	0	0	0	0	0	0	0	0	0	0	0	0	0	0	0	0	0	0	0	0	0	0	0	0
02b	UB0410	1	1	1	1	1	1	0	0	0	0	0	0	0	1	1	0	1	0	0	0	0	0	0	0	0	0	0	0	0	0	0	0	0	0	0	0	0	0	0	0	0	0	0	0	0	0	0	0
02b	UB0415	1	1	1	1	1	1	0	0	0	0	0	0	0	0	1	0	1	0	0	0	0	0	0	0	0	0	0	0	0	0	0	0	0	0	0	0	0	0	0	0	0	0	0	0	0	0	0	0
02b	UB0419	1	1	1	1	1	1	0	0	0	0	0	0	0	0	1	0	1	0	0	0	0	0	0	0	0	0	0	0	0	0	0	0	0	0	0	0	0	0	0	0	0	0	0	0	0	0	0	0
02b	UB0429	1	1	1	1	1	1	0	0	0	0	0	0	0	1	1	0	1	0	0	0	0	0	0	0	0	0	0	0	0	0	0	0	0	0	0	0	0	0	0	0	0	0	0	0	0	0	0	0
02b	USA0087	1	1	1	1	1	1	0	0	0	0	0	0	0	0	1	0	0	0	0	0	0	0	0	0	0	0	0	0	0	0	0	0	0	0	0	0	0	0	0	0	0	0	0	0	0	0	0	0
02b	USA0088	1	1	1	1	1	1	0	0	0	0	0	0	0	1	1	0	0	0	0	0	0	0	0	0	0	0	0	0	0	0	0	0	0	0	0	0	0	0	0	0	0	0	0	0	0	0	0	0
02b	Vi0016	1	1	1	1	1	1	0	0	0	0	0	0	0	0	0	0	0	0	0	0	0	0	0	1	1	1	0	0	0	0	0	0	0	0	0	0	0	0	0	0	0	0	0	0	0	0	0	0
02c	AI0019	1	1	1	1	1	1	0	0	0	0	0	0	0	0	0	0	0	0	0	0	0	0	0	1	1	1	1	0	0	0	0	0	0	0	0	0	0	0	0	0	0	0	0	0	0	0	0	0
02c	AI0053	1	1	1	1	1	1	0	0	0	0	0	0	0	0	0	0	0	0	0	0	0	0	0	1	1	1	1	0	0	0	0	0	0	0	0	0	0	0	0	0	0	0	0	0	0	0	0	0
02c	CC1502	1	1	1	1	1	1	0	0	0	0	0	0	0	0	0	0	0	0	0	0	0	0	0	1	1	1	1	1	0	0	0	0	0	0	0	0	0	0	0	0	0	0	0	0	0	0	0	0
02c	CC1503	1	1	1	1	1	1	0	0	0	0	0	0	0	0	0	0	0	0	0	0	0	0	0	1	1	1	1	1	0	0	0	0	0	0	0	0	0	0	0	0	0	0	0	0	0	0	0	0
02c	CC1504	1	1	1	1	1	1	0	0	0	0	0	0	0	0	0	0	0	0	0	0	0	0	1	1	1	1	1	1	0	0	0	0	0	0	0	0	0	0	0	0	0	0	0	0	0	0	0	0
02c	CC1631	1	1	1	1	1	1	0	0	0	0	0	0	0	0	0	0	0	0	0	0	0	0	1	1	1	1	1	0	0	0	0	0	0	0	0	0	0	0	0	0	0	0	0	0	0	0	0	0
02c	CCE0020	1	1	1	1	1	1	0	0	0	0	0	0	0	0	0	0	0	0	0	0	0	0	0	1	1	1	1	0	0	0	0	0	0	0	0	0	0	0	0	0	0	0	0	0	0	0	0	0
02c	CCE0021	1	1	1	1	1	1	0	0	0	0	0	0	0	0	0	0	0	0	0	0	0	0	0	1	1	1	1	1	0	0	0	0	0	0	0	0	0	0	0	0	0	0	0	0	0	0	0	0
02c	CCE0024	1	1	1	1	1	1	0	0	0	0	0	0	0	0	0	0	0	0	0	0	0	0	1	1	1	1	1	1	0	0	0	0	0	0	0	0	0	0	0	0	0	0	0	0	0	0	0	0
02c	CCE0027	1	1	1	1	1	1	0	0	0	0	0	0	0	0	0	0	0	0	0	0	0	0	0	1	1	1	1	0	0	0	0	0	0	0	0	0	0	0	0	0	0	0	0	0	0	0	0	0
02c	CCE0097	1	1	1	1	1	1	0	0	0	0	0	0	0	0	0	0	0	0	0	0	0	0	1	1	1	1	1	0	0	0	0	0	0	0	0	0	0	0	0	0	0	0	0	0	0	0	0	0
02c	CCE0098	1	1	1	1	1	1	0	0	0	0	0	0	0	0	0	0	0	0	0	0	0	0	1	1	1	1	1	0	0	0	0	0	0	0	0	0	0	0	0	0	0	0	0	0	0	0	0	0
02c	CCE0147	1	1	1	1	1	1	0	0	0	0	0	0	0	0	0	0	0	0	0	0	0	0	0	1	1	1	1	0	0	0	0	0	0	0	0	0	0	0	0	0	0	0	0	0	0	0	0	0
02c	CCE0161	1	1	1	1	1	1	0	0	0	0	0	0	0	0	0	0	0	0	0	0	0	0	1	1	1	1	1	0	0	0	0	0	0	0	0	0	0	0	0	0	0	0	0	0	0	0	0	0
02c	CCE0236	1	1	1	1	1	1	0	0	0	0	0	0	0	0	0	0	0	0	0	0	0	0	0	1	1	1	1	0	0	0	0	0	0	0	0	0	0	0	0	0	0	0	0	0	0	0	0	0
02c	CCE0243	1	1	1	1	1	1	0	0	0	0	0	0	0	0	0	0	0	0	0	0	0	0	0	1	1	1	1	0	0	0	0	0	0	0	0	0	0	0	0	0	0	0	0	0	0	0	0	0
02c	CCE0593	1	1	1	1	1	1	0	0	0	0	0	0	0	0	0	0	0	0	0	0	0	0	0	1	1	1	1	1	0	0	0	0	0	0	0	0	0	0	0	0	0	0	0	0	0	0	0	0
02c	CCE0595	1	1	1	1	1	1	0	0	0	0	0	0	0	0	0	0	0	0	0	0	0	0	0	1	1	1	1	1	0	0	0	0	0	0	0	0	0	0	0	0	0	0	0	0	0	0	0	0
02c	CCE0621	1	1	1	1	1	1	0	0	0	0	0	0	0	0	0	0	0	0	0	0	0	0	0	1	1	1	1	0	0	0	0	0	0	0	0	0	0	0	0	0	0	0	0	0	0	0	0	0
02c	CCE0647	1	1	1	1	1	1	0	0	0	0	0	0	0	0	0	0	0	0	0	0	0	0	1	1	1	1	1	1	0	0	0	0	0	0	0	0	0	0	0	0	0	0	0	0	0	0	0	0
02c	CCE0661	1	1	1	1	1	1	0	0	0	0	0	0	0	0	0	0	0	0	0	0	0	0	0	1	1	1	0	0	0	0	0	0	0	0	0	0	0	0	0	0	0	0	0	0	0	0	0	0
02c	CCE0666	1	1	1	1	1	1	0	0	0	0	0	0	0	0	0	0	0	0	0	0	0	0	1	1	1	1	1	1	0	0	0	0	0	0	0	0	0	0	0	0	0	0	0	0	0	0	0	0
02c	CCE0760	1	1	1	1	1	1	0	0	0	0	0	0	0	0	0	0	0	0	0	0	0	0	1	1	1	1	1	1	0	0	0	0	0	0	0	0	0	0	0	0	0	0	0	0	0	0	0	0
02c	CCE0766	1	1	1	1	1	1	0	0	0	0	0	0	0	0	0	0	0	0	0	0	0	0	0	1	1	1	1	1	0	0	0	0	0	0	0	0	0	0	0	0	0	0	0	0	0	0	0	0
02c	CCE0767	1	1	1	1	1	1	0	0	0	0	0	0	0	0	0	0	0	0	0	0	0	0	0	1	1	1	1	0	0	0	0	0	0	0	0	0	0	0	0	0	0	0	0	0	0	0	0	0
02c	CCV0056	1	1	1	1	1	1	0	0	0	0	0	0	0	0	0	0	0	0	0	0	0	0	1	1	1	1	1	0	0	0	0	0	0	0	0	0	0	0	0	0	0	0	0	0	0	0	0	0
02c	CCV0060	1	1	1	1	1	1	0	0	0	0	0	0	0	0	0	0	0	0	0	0	0	0	1	1	1	1	1	0	0	0	0	0	0	0	0	0	0	0	0	0	0	0	0	0	0	0	0	0
02c	CCV0102	1	1	1	1	1	1	0	0	0	0	0	0	0	0	0	0	0	0	0	0	0	0	1	1	1	1	1	0	0	0	0	0	0	0	0	0	0	0	0	0	0	0	0	0	0	0	0	0
02c	CCV0425	1	1	1	1	1	1	0	0	0	0	0	0	0	0	0	0	0	0	0	0	0	0	0	1	1	1	1	0	0	0	0	0	0	0	0	0	0	0	0	0	0	0	0	0	0	0	0	0
02c	CCV0460	1	1	1	1	1	1	0	0	0	0	0	0	0	0	0	0	0	0	0	0	0	0	0	1	1	1	1	0	0	0	0	0	0	0	0	0	0	0	0	0	0	0	0	0	0	0	0	0
02c	CCV0568	0	0	0	0	0	0	0	0	0	0	0	0	0	0	0	0	0	0	0	0	0	0	0	0	0	0	0	0	0	0	0	0	0	0	0	0	0	0	0	0	0	0	0	0	0	0	0	0
02c	CCV0612	1	1	1	1	1	1	0	0	0	0	0	0	0	0	0	0	0	0	0	0	0	0	1	1	1	1	1	0	0	0	0	0	0	0	0	0	0	0	0	0	0	0	0	0	0	0	0	0
02c	CMO0007	1	1	1	1	1	1	0	0	0	0	0	0	0	0	0	0	0	0	0	0	0	0	0	1	1	1	1	0	0	0	0	0	0	0	0	0	0	0	0	0	0	0	0	0	0	0	0	0
02c	CMW0018	1	1	1	1	1	1	0	0	0	0	0	0	0	0	0	0	0	0	0	0	0	0	0	1	1	1	1	0	0	0	0	0	0	0	0	0	0	0	0	0	0	0	0	0	0	0	0	0
02c	CSP0001	1	1	1	1	1	1	0	0	0	0	0	0	0	0	0	0	0	0	0	0	0	0	0	1	1	1	1	1	0	0	0	0	0	0	0	0	0	0	0	0	0	0	0	0	0	0	0	0
02c	CSP0002	1	1	1	1	1	1	0	0	0	0	0	0	0	0	0	0	0	0	0	0	0	0	1	1	1	1	1	1	0	0	0	0	0	0	0	0	0	0	0	0	0	0	0	0	0	0	0	0
02c	CSP0003	1	1	1	0	1	1	0	0	0	0	0	0	0	0	0	0	0	0	0	0	0	0	0	1	1	0	0	0	0	0	0	0	0	0	0	0	0	0	0	0	0	0	0	0	0	0	0	0
02c	CSP0004	1	1	1	1	1	1	0	0	0	0	0	0	0	0	0	0	0	0	0	0	0	0	0	1	1	1	1	0	0	0	0	0	0	0	0	0	0	0	0	0	0	0	0	0	0	0	0	0
02c	CSP0006	1	1	1	1	1	1	0	0	0	0	0	0	0	0	0	0	0	0	0	0	0	0	0	1	1	1	1	0	0	0	0	0	0	0	0	0	0	0	0	0	0	0	0	0	0	0	0	0
02c	CSP0009	1	1	1	1	1	1	0	0	0	0	0	0	0	0	0	0	0	0	0	0	0	0	0	1	1	1	1	0	0	0	0	0	0	0	0	0	0	0	0	0	0	0	0	0	0	0	0	0
02c	CST0018	1	1	1	1	1	1	0	0	0	0	0	0	0	0	0	0	0	0	0	0	0	0	0	1	1	1	1	0	0	0	0	0	0	0	0	0	0	0	0	0	0	0	0	0	0	0	0	0
02c	CST0041	1	1	1	1	1	1	0	0	0	0	0	0	0	0	0	0	0	0	0	0	0	0	0	1	1	1	1	0	0	0	0	0	0	0	0	0	0	0	0	0	0	0	0	0	0	0	0	0
02c	CST0077	1	1	1	1	1	1	0	0	0	0	0	0	0	0	0	0	0	0	0	0	0	0	0	1	1	1	1	1	0	0	0	0	0	0	0	0	0	0	0	0	0	0	0	0	0	0	0	0
02c	CSZ0216	1	1	1	1	1	1	0	0	0	0	0	0	0	0	0	0	0	0	0	0	0	0	0	1	1	1	1	1	0	0	0	0	0	0	0	0	0	0	0	0	0	0	0	0	0	0	0	0
02c	CVB0002	1	1	1	1	1	1	0	0	0	0	0	0	0	0	0	0	0	0	0	0	0	0	0	1	1	1	1	1	0	0	0	0	0	0	0	0	0	0	0	0	0	0	0	0	0	0	0	0
02c	CVB0003	1	1	1	1	1	1	0	0	0	0	0	0	0	0	0	0	0	0	0	0	0	0	0	1	1	1	1	1	0	0	0	0	0	0	0	0	0	0	0	0	0	0	0	0	0	0	0	0
02c	CVB0042	1	1	1	1	1	1	0	0	0	0	0	0	0	0	0	0	0	0	0	0	0	0	0	1	1	1	1	1	0	0	0	0	0	0	0	0	0	0	0	0	0	0	0	0	0	0	0	0
02c	CVB0065	1	1	1	1	1	1	0	0	0	0	0	0	0	0	0	0	0	0	0	0	0	0	1	1	1	1	1	0	0	0	0	0	0	0	0	0	0	0	0	0	0	0	0	0	0	0	0	0
02c	CVB0071	1	1	1	1	1	1	0	0	0	0	0	0	0	0	0	0	0	0	0	0	0	0	1	1	1	1	1	0	0	0	0	0	0	0	0	0	0	0	0	0	0	0	0	0	0	0	0	0
02c	GAB0021	1	1	1	1	1	1	0	0	0	0	0	0	0	0	0	0	0	0	0	0	0	0	1	1	1	1	1	1	0	0	0	0	0	0	0	0	0	0	0	0	0	0	0	0	0	0	0	0
02c	GAW0052	1	1	1	1	1	1	0	0	0	0	0	0	0	0	0	0	0	0	0	0	0	0	1	1	1	1	1	0	0	0	0	0	0	0	0	0	0	0	0	0	0	0	0	0	0	0	0	0
02c	GAW0053	1	1	1	1	1	1	0	0	0	0	0	0	0	0	0	0	0	0	0	0	0	0	1	1	1	1	1	1	0	0	0	0	0	0	0	0	0	0	0	0	0	0	0	0	0	0	0	0
02c	GAW0082	1	1	1	1	1	1	0	0	0	0	0	0	0	0	0	0	0	0	0	0	0	0	1	1	1	1	1	1	0	0	0	0	0	0	0	0	0	0	0	0	0	0	0	0	0	0	0	0
02c	GAW0120	1	1	1	1	1	1	0	0	0	0	0	0	0	0	0	0	0	0	0	0	0	0	0	1	1	0	0	0	0	0	0	0	0	0	0	0	0	0	0	0	0	0	0	0	0	0	0	0
02c	GAW0128	1	1	1	0	1	1	0	0	0	0	0	0	0	0	0	0	0	0	0	0	0	0	0	1	1	1	1	0	0	0	0	0	0	0	0	0	0	0	0	0	0	0	0	0	0	0	0	0
02c	GAW0155	1	1	1	0	1	1	0	0	0	0	0	0	0	0	0	0	0	0	0	0	0	0	0	1	1	0	0	0	0	0	0	0	0	0	0	0	0	0	0	0	0	0	0	0	0	0	0	0
02c	GAW0205	1	1	1	1	1	1	0	0	0	0	0	0	0	0	0	0	0	0	0	0	0	0	0	1	1	1	1	0	0	0	0	0	0	0	0	0	0	0	0	0	0	0	0	0	0	0	0	0
02c	GAW0227	1	1	1	1	1	1	0	0	0	0	0	0	0	0	0	0	0	0	0	0	0	0	0	1	1	1	1	1	0	0	0	0	0	0	0	0	0	0	0	0	0	0	0	0	0	0	0	0
02c	LAB0024	1	1	1	1	1	1	0	0	0	0	0	0	0	0	0	0	0	0	0	0	0	0	0	1	1	1	1	0	0	0	0	0	0	0	0	0	0	0	0	0	0	0	0	0	0	0	0	0
02c	LAB0071	1	1	1	1	1	1	0	0	0	0	0	0	0	0	0	0	0	0	0	0	0	0	0	1	1	1	0	0	0	0	0	0	0	0	0	0	0	0	0	0	0	0	0	0	0	0	0	0
02c	P7W0013	1	1	1	1	1	1	0	0	0	0	0	0	0	0	0	0	0	0	0	0	0	0	1	1	1	1	1	1	0	0	0	0	0	0	0	0	0	0	0	0	0	0	0	0	0	0	0	0
02c	SZ0030	1	1	1	1	1	1	0	0	0	0	0	0	0	0	0	0	0	0	0	0	0	0	0	1	1	1	1	1	0	0	0	0	0	0	0	0	0	0	0	0	0	0	0	0	0	0	0	0
02c	SZ0037	1	1	1	1	1	1	0	0	0	0	0	0	0	0	0	0	0	0	0	0	0	0	1	1	1	1	1	1	0	0	0	0	0	0	0	0	0	0	0	0	0	0	0	0	0	0	0	0
02c	SZ0045	1	1	1	1	1	1	0	0	0	0	0	0	0	0	0	0	0	0	0	0	0	0	1	1	1	1	1	1	0	0	0	0	0	0	0	0	0	0	0	0	0	0	0	0	0	0	0	0
02c	SZ0051	1	1	1	1	1	1	0	0	0	0	0	0	0	0	0	0	0	0	0	0	0	0	0	1	1	1	1	0	0	0	0	0	0	0	0	0	0	0	0	0	0	0	0	0	0	0	0	0
02c	SZ0093	1	1	1	1	1	1	0	0	0	0	0	0	0	0	0	0	0	0	0	0	0	0	0	1	1	1	1	0	0	0	0	0	0	0	0	0	0	0	0	0	0	0	0	0	0	0	0	0
02c	SZ0124	1	1	1	1	1	1	0	0	0	0	0	0	0	0	0	0	0	0	0	0	0	0	0	1	1	0	0	0	0	0	0	0	0	0	0	0	0	0	0	0	0	0	0	0	0	0	0	0
02c	SZ0142	1	0	1	1	0	0	0	0	0	0	0	0	0	0	0	0	0	0	0	0	0	0	0	1	1	0	0	0	0	0	0	0	0	0	0	0	0	0	0	0	0	0	0	0	0	0	0	0
02c	TA0034	1	1	1	1	1	1	0	0	0	0	0	0	0	0	0	0	0	0	0	0	0	0	0	1	1	1	1	1	0	0	0	0	0	0	0	0	0	0	0	0	0	0	0	0	0	0	0	0
02c	UB0015	1	1	1	1	1	1	0	0	0	0	0	0	0	0	0	0	0	0	0	0	0	0	0	1	1	1	1	1	0	0	0	0	0	0	0	0	0	0	0	0	0	0	0	0	0	0	0	0
02c	UB0167	1	1	1	1	1	1	0	0	0	0	0	0	0	0	0	0	0	0	0	0	0	0	0	1	1	1	1	1	0	0	0	0	0	0	0	0	0	0	0	0	0	0	0	0	0	0	0	0
02c	UB0186	1	1	1	1	1	1	0	0	0	0	0	0	0	0	0	0	0	0	0	0	0	0	0	1	1	1	1	1	0	0	0	0	0	0	0	0	0	0	0	0	0	0	0	0	0	0	0	0
02c	UB0193	1	1	1	1	1	1	0	0	0	0	0	0	0	0	0	0	0	0	0	0	0	0	1	1	1	1	1	1	0	0	0	0	0	0	0	0	0	0	0	0	0	0	0	0	0	0	0	0
02c	UB0194	1	1	1	1	1	1	0	0	0	0	0	0	0	0	0	0	0	0	0	0	0	0	0	1	1	1	1	0	0	0	0	0	0	0	0	0	0	0	0	0	0	0	0	0	0	0	0	0
02c	UB0217	1	1	1	1	1	1	0	0	0	0	0	0	0	0	0	0	0	0	0	0	0	0	1	1	1	1	1	1	0	0	0	0	0	0	0	0	0	0	0	0	0	0	0	0	0	0	0	0
02c	UB0218	1	1	1	1	1	1	0	0	0	0	0	0	0	0	0	0	0	0	0	0	0	0	1	1	1	1	1	0	0	0	0	0	0	0	0	0	0	0	0	0	0	0	0	0	0	0	0	0
02c	UB0222	1	1	1	1	1	1	0	0	0	0	0	0	0	0	0	0	0	0	0	0	0	0	1	1	1	1	1	1	0	0	0	0	0	0	0	0	0	0	0	0	0	0	0	0	0	0	0	0
02c	UB0223	1	1	1	1	1	1	0	0	0	0	0	0	0	0	0	0	0	0	0	0	0	0	1	1	1	1	1	1	0	0	0	0	0	0	0	0	0	0	0	0	0	0	0	0	0	0	0	0
02c	UB0234	1	1	1	1	1	1	0	0	0	0	0	0	0	0	0	0	0	0	0	0	0	0	1	1	1	1	1	1	0	0	0	0	0	0	0	0	0	0	0	0	0	0	0	0	0	0	0	0
02c	UB0313	1	1	1	1	1	1	0	0	0	0	0	0	0	0	0	0	0	0	0	0	0	0	0	1	1	1	1	1	0	0	0	0	0	0	0	0	0	0	0	0	0	0	0	0	0	0	0	0
02c	UB0330	1	1	1	0	1	1	0	0	0	0	0	0	0	0	0	0	0	0	0	0	0	0	1	1	1	1	1	0	0	0	0	0	0	0	0	0	0	0	0	0	0	0	0	0	0	0	0	0
02c	UB0368	1	1	1	1	1	1	0	0	0	0	0	0	0	0	0	0	0	0	0	0	0	0	1	1	1	1	1	0	0	0	0	0	0	0	0	0	0	0	0	0	0	0	0	0	0	0	0	0
02c	UB0382	1	1	1	1	1	1	0	0	0	0	0	0	0	0	0	0	0	0	0	0	0	0	1	1	1	1	1	0	0	0	0	0	0	0	0	0	0	0	0	0	0	0	0	0	0	0	0	0
02c	USA0052	1	1	1	1	0	1	0	0	0	0	0	0	0	0	0	0	0	0	0	0	0	0	0	1	1	1	0	0	0	0	0	0	0	0	0	0	0	0	0	0	0	0	0	0	0	0	0	0
02d	AI0003	1	1	0	1	1	1	0	0	0	0	0	0	0	0	0	0	0	0	0	0	0	0	0	0	0	0	0	0	0	0	0	0	0	0	0	0	0	0	0	0	0	0	0	0	0	0	0	0
02d	CAW0019	1	0	1	1	0	0	0	0	0	0	0	0	0	0	0	0	0	0	0	0	0	0	0	1	1	0	0	0	0	0	0	0	0	0	0	0	0	0	0	0	0	0	0	0	0	0	0	0
02d	CC0170	1	1	1	1	1	1	0	0	0	0	0	0	0	0	0	0	0	0	0	0	0	0	1	1	1	1	1	0	0	0	0	0	0	0	0	0	0	0	0	0	0	0	0	0	0	0	0	0
02d	CC0301	1	1	1	1	1	1	0	0	0	0	0	0	0	0	0	0	0	0	0	0	0	0	1	1	1	1	1	0	0	0	0	0	0	0	0	0	0	0	0	0	0	0	0	0	0	0	0	0
02d	CC0393	1	1	1	1	1	1	0	0	0	0	0	0	0	0	0	0	0	0	0	0	0	0	0	1	1	1	0	0	0	0	0	0	0	0	0	0	0	0	0	0	0	0	0	0	0	0	0	0
02d	CC0403	1	1	1	1	1	1	0	0	0	0	0	0	0	0	0	0	0	0	0	0	0	0	0	1	1	1	0	0	0	0	0	0	0	0	0	0	0	0	0	0	0	0	0	0	0	0	0	0
02d	CC0406	1	1	1	1	1	1	0	0	0	0	0	0	0	0	0	0	0	0	0	0	0	0	0	1	1	1	0	0	0	0	0	0	0	0	0	0	0	0	0	0	0	0	0	0	0	0	0	0
02d	CC0654	1	1	1	1	1	1	0	0	0	0	0	0	0	0	0	0	0	0	0	0	0	0	0	1	1	1	0	0	0	0	0	0	0	0	0	0	0	0	0	0	0	0	0	0	0	0	0	0
02d	CC0658	1	1	1	0	1	1	0	0	0	0	0	0	0	0	0	0	0	0	0	0	0	0	0	1	0	0	0	0	0	0	0	0	0	0	0	0	0	0	0	0	0	0	0	0	0	0	0	0
02d	CC0659	1	1	1	1	1	1	0	0	0	0	0	0	0	0	0	0	0	0	0	0	0	0	1	1	1	1	1	0	0	0	0	0	0	0	0	0	0	0	0	0	0	0	0	0	0	0	0	0
02d	CC0670	1	1	0	1	1	1	0	0	0	0	0	0	0	0	0	0	0	0	0	0	0	0	0	0	0	0	0	0	0	0	0	0	0	0	0	0	0	0	0	0	0	0	0	0	0	0	0	0
02d	CC1428	1	1	1	1	1	1	0	0	0	0	0	0	0	0	0	0	0	0	0	0	0	0	0	1	1	1	1	1	0	0	0	0	0	0	0	0	0	0	0	0	0	0	0	0	0	0	0	0
02d	CC1435	1	1	1	1	1	1	0	0	0	0	0	0	0	0	0	0	0	0	0	0	0	0	1	1	1	1	1	0	0	0	0	0	0	0	0	0	0	0	0	0	0	0	0	0	0	0	0	0
02d	CC1448	1	1	1	1	1	1	0	0	0	0	0	0	0	0	0	0	0	0	0	0	0	0	1	1	1	1	1	0	0	0	0	0	0	0	0	0	0	0	0	0	0	0	0	0	0	0	0	0
02d	CC1470	1	1	1	1	1	1	0	0	0	0	0	0	0	0	0	0	0	0	0	0	0	0	0	1	1	1	0	0	0	0	0	0	0	0	0	0	0	0	0	0	0	0	0	0	0	0	0	0
02d	CC1475	1	1	1	1	1	1	0	0	0	0	0	0	0	0	0	0	0	0	0	0	0	0	0	1	1	1	0	0	0	0	0	0	0	0	0	0	0	0	0	0	0	0	0	0	0	0	0	0
02d	CC1497	1	1	1	1	1	1	0	0	0	0	0	0	0	0	0	0	0	0	0	0	0	0	0	1	1	1	0	0	0	0	0	0	0	0	0	0	0	0	0	0	0	0	0	0	0	0	0	0
02d	CC1498	1	1	1	1	1	1	0	0	0	0	0	0	0	0	0	0	0	0	0	0	0	0	0	1	1	0	0	0	0	0	0	0	0	0	0	0	0	0	0	0	0	0	0	0	0	0	0	0
02d	CC1499	1	1	1	1	1	1	0	0	0	0	0	0	0	0	0	0	0	0	0	0	0	0	0	1	1	0	0	0	0	0	0	0	0	0	0	0	0	0	0	0	0	0	0	0	0	0	0	0
02d	CC1671	1	1	1	1	1	1	0	0	0	0	0	0	0	0	0	0	0	0	0	0	0	0	0	1	1	1	0	0	0	0	0	0	0	0	0	0	0	0	0	0	0	0	0	0	0	0	0	0
02d	CC94	1	1	1	1	1	1	0	0	0	0	0	0	0	0	0	0	0	0	0	0	0	0	1	1	1	1	0	0	0	0	0	0	0	0	0	0	0	0	0	0	0	0	0	0	0	0	0	0
02d	CCE0290	1	1	1	1	1	1	0	0	0	0	0	0	0	0	0	0	0	0	0	0	0	0	0	1	1	1	1	0	0	0	0	0	0	0	0	0	0	0	0	0	0	0	0	0	0	0	0	0
02d	CCV0093	1	1	1	1	1	1	0	0	0	0	0	0	0	0	0	0	0	0	0	0	0	0	0	1	1	1	0	0	0	0	0	0	0	0	0	0	0	0	0	0	0	0	0	0	0	0	0	0
02d	CCV0098	1	1	1	1	1	1	0	0	0	0	0	0	0	0	0	0	0	0	0	0	0	0	0	1	1	1	0	0	0	0	0	0	0	0	0	0	0	0	0	0	0	0	0	0	0	0	0	0
02d	CMO0001	1	0	1	1	0	0	0	0	0	0	0	0	0	0	0	0	0	0	0	0	0	0	0	1	1	0	0	0	0	0	0	0	0	0	0	0	0	0	0	0	0	0	0	0	0	0	0	0
02d	CMO0070	1	1	1	1	1	1	0	0	0	0	0	0	0	0	0	0	0	0	0	0	0	0	0	1	1	1	1	0	0	0	0	0	0	0	0	0	0	0	0	0	0	0	0	0	0	0	0	0
02d	CMO0072	1	1	1	1	1	1	0	0	0	0	0	0	0	0	0	0	0	0	0	0	0	0	1	1	1	1	0	0	0	0	0	0	0	0	0	0	0	0	0	0	0	0	0	0	0	0	0	0
02d	CMO0100	1	0	1	1	0	0	0	0	0	0	0	0	0	0	0	0	0	0	0	0	0	0	0	1	1	1	0	0	0	0	0	0	0	0	0	0	0	0	0	0	0	0	0	0	0	0	0	0
02d	CMW0023	1	1	1	1	1	1	0	0	0	0	0	0	0	0	0	0	0	0	0	0	0	0	0	1	1	1	0	0	0	0	0	0	0	0	0	0	0	0	0	0	0	0	0	0	0	0	0	0
02d	CMW0026	1	1	1	1	1	1	0	0	0	0	0	0	0	0	0	0	0	0	0	0	0	0	0	1	1	1	0	0	0	0	0	0	0	0	0	0	0	0	0	0	0	0	0	0	0	0	0	0
02d	CST0006	1	0	1	1	0	0	0	0	0	0	0	0	0	0	0	0	0	0	0	0	0	0	0	1	1	1	0	0	0	0	0	0	0	0	0	0	0	0	0	0	0	0	0	0	0	0	0	0
02d	CST0034	1	0	1	1	0	0	0	0	0	0	0	0	0	0	0	0	0	0	0	0	0	0	1	1	1	1	1	0	0	0	0	0	0	0	0	0	0	0	0	0	0	0	0	0	0	0	0	0
02d	CST0075	1	1	1	1	1	1	0	0	0	0	0	0	0	0	0	0	0	0	0	0	0	0	0	1	1	1	1	0	0	0	0	0	0	0	0	0	0	0	0	0	0	0	0	0	0	0	0	0
02d	CST0086	1	0	1	1	0	0	0	0	0	0	0	0	0	0	0	0	0	0	0	0	0	0	1	1	1	1	0	0	0	0	0	0	0	0	0	0	0	0	0	0	0	0	0	0	0	0	0	0
02d	CST0087	1	1	1	1	1	1	0	0	0	0	0	0	0	0	0	0	0	0	0	0	0	0	0	1	1	1	1	1	0	0	0	0	0	0	0	0	0	0	0	0	0	0	0	0	0	0	0	0
02d	CST0090	1	1	1	1	1	1	0	0	0	0	0	0	0	0	0	0	0	0	0	0	0	0	0	1	1	1	0	0	0	0	0	0	0	0	0	0	0	0	0	0	0	0	0	0	0	0	0	0
02d	CSZ0081	1	1	0	1	1	1	0	0	0	0	0	0	0	0	0	0	0	0	0	0	0	0	0	0	0	0	0	0	0	0	0	0	0	0	0	0	0	0	0	0	0	0	0	0	0	0	0	0
02d	GAB0002	1	0	1	1	0	0	0	0	0	0	0	0	0	0	0	0	0	0	0	0	0	0	0	1	1	1	1	0	0	0	0	0	0	0	0	0	0	0	0	0	0	0	0	0	0	0	0	0
02d	GAB0003	1	1	1	1	1	1	0	0	0	0	0	0	0	0	0	0	0	0	0	0	0	0	0	1	1	1	1	0	0	0	0	0	0	0	0	0	0	0	0	0	0	0	0	0	0	0	0	0
02d	GAB0012	1	1	1	1	1	1	0	0	0	0	0	0	0	0	0	0	0	0	0	0	0	0	1	1	1	1	1	0	0	0	0	0	0	0	0	0	0	0	0	0	0	0	0	0	0	0	0	0
02d	GAB0019	1	1	1	1	1	1	0	0	0	0	0	0	0	0	0	0	0	0	0	0	0	0	0	1	1	1	0	0	0	0	0	0	0	0	0	0	0	0	0	0	0	0	0	0	0	0	0	0
02d	GAB0023	1	0	1	1	0	0	0	0	0	0	0	0	0	0	0	0	0	0	0	0	0	0	0	1	1	1	1	0	0	0	0	0	0	0	0	0	0	0	0	0	0	0	0	0	0	0	0	0
02d	GAB0042	1	1	1	1	1	1	0	0	0	0	0	0	0	0	0	0	0	0	0	0	0	0	0	1	1	1	0	0	0	0	0	0	0	0	0	0	0	0	0	0	0	0	0	0	0	0	0	0
02d	GAB0050	1	1	1	1	1	1	0	0	0	0	0	0	0	0	0	0	0	0	0	0	0	0	0	1	1	0	0	0	0	0	0	0	0	0	0	0	0	0	0	0	0	0	0	0	0	0	0	0
02d	GAW0001	1	1	1	1	1	1	0	0	0	0	0	0	0	0	0	0	0	0	0	0	0	0	1	1	1	1	1	0	0	0	0	0	0	0	0	0	0	0	0	0	0	0	0	0	0	0	0	0
02d	GAW0006	1	1	1	1	1	1	0	0	0	0	0	0	0	0	0	0	0	0	0	0	0	0	0	1	1	1	0	0	0	0	0	0	0	0	0	0	0	0	0	0	0	0	0	0	0	0	0	0
02d	GAW0023	1	1	1	1	1	1	0	0	0	0	0	0	0	0	0	0	0	0	0	0	0	0	0	1	1	1	0	0	0	0	0	0	0	0	0	0	0	0	0	0	0	0	0	0	0	0	0	0
02d	GAW0026	1	1	1	1	1	1	0	0	0	0	0	0	0	0	0	0	0	0	0	0	0	0	0	1	1	1	0	0	0	0	0	0	0	0	0	0	0	0	0	0	0	0	0	0	0	0	0	0
02d	GAW0031	1	1	1	1	1	1	0	0	0	0	0	0	0	0	0	0	0	0	0	0	0	0	1	1	1	1	0	0	0	0	0	0	0	0	0	0	0	0	0	0	0	0	0	0	0	0	0	0
02d	GAW0037	1	1	1	1	1	1	0	0	0	0	0	0	0	0	0	0	0	0	0	0	0	0	1	1	1	1	1	0	0	0	0	0	0	0	0	0	0	0	0	0	0	0	0	0	0	0	0	0
02d	GAW0049	1	0	1	1	0	0	0	0	0	0	0	0	0	0	0	0	0	0	0	0	0	0	1	1	1	1	0	0	0	0	0	0	0	0	0	0	0	0	0	0	0	0	0	0	0	0	0	0
02d	GAW0089	1	1	1	1	1	1	0	0	0	0	0	0	0	0	0	0	0	0	0	0	0	0	0	1	1	1	1	0	0	0	0	0	0	0	0	0	0	0	0	0	0	0	0	0	0	0	0	0
02d	GAW0090	1	1	1	1	1	1	0	0	0	0	0	0	0	0	0	0	0	0	0	0	0	0	1	1	1	1	0	0	0	0	0	0	0	0	0	0	0	0	0	0	0	0	0	0	0	0	0	0
02d	GAW0226	1	1	1	1	1	1	0	0	0	0	0	0	0	0	0	0	0	0	0	0	0	0	0	1	1	0	0	0	0	0	0	0	0	0	0	0	0	0	0	0	0	0	0	0	0	0	0	0
02d	JAW0002	1	1	1	1	1	1	0	0	0	0	0	0	0	0	0	0	0	0	0	0	0	0	1	1	1	1	1	0	0	0	0	0	0	0	0	0	0	0	0	0	0	0	0	0	0	0	0	0
02d	JAW0003	1	0	1	1	0	0	0	0	0	0	0	0	0	0	0	0	0	0	0	0	0	0	1	1	1	1	0	0	0	0	0	0	0	0	0	0	0	0	0	0	0	0	0	0	0	0	0	0
02d	JD08	0	0	0	0	0	0	0	0	0	0	0	0	0	0	0	0	0	0	0	0	0	0	0	0	0	0	0	0	0	0	0	0	0	0	0	0	0	0	0	0	0	0	0	0	0	0	0	0
02d	LNW0011	1	1	1	1	1	1	0	0	0	0	0	0	0	0	0	0	0	0	0	0	0	0	0	1	1	1	0	0	0	0	0	0	0	0	0	0	0	0	0	0	0	0	0	0	0	0	0	0
02d	LNW0018	1	1	1	1	1	1	0	0	0	0	0	0	0	0	0	0	0	0	0	0	0	0	1	1	1	1	0	0	0	0	0	0	0	0	0	0	0	0	0	0	0	0	0	0	0	0	0	0
02d	LNW0020	1	0	1	1	0	0	0	0	0	0	0	0	0	0	0	0	0	0	0	0	0	0	0	1	1	0	0	0	0	0	0	0	0	0	0	0	0	0	0	0	0	0	0	0	0	0	0	0
02d	LNW0021	1	1	1	1	1	1	0	0	0	0	0	0	0	0	0	0	0	0	0	0	0	0	0	1	1	1	0	0	0	0	0	0	0	0	0	0	0	0	0	0	0	0	0	0	0	0	0	0
02d	LNW0026	1	1	1	1	1	1	0	0	0	0	0	0	0	0	0	0	0	0	0	0	0	0	0	1	1	1	0	0	0	0	0	0	0	0	0	0	0	0	0	0	0	0	0	0	0	0	0	0
02d	LNW0030	1	1	1	1	1	1	0	0	0	0	0	0	0	0	0	0	0	0	0	0	0	0	1	1	1	1	1	1	0	0	0	0	0	0	0	0	0	0	0	0	0	0	0	0	0	0	0	0
02d	SZB0004	1	1	0	0	1	1	1	0	0	0	0	0	0	0	0	0	0	0	0	0	0	0	0	0	0	0	0	0	0	0	0	0	0	0	0	0	0	0	0	0	0	0	0	0	0	0	0	0
02d	SZB0060	1	1	1	1	1	1	0	0	0	0	0	0	0	0	0	0	0	0	0	0	0	0	0	1	1	1	0	0	0	0	0	0	0	0	0	0	0	0	0	0	0	0	0	0	0	0	0	0
02d	T3W0001	1	0	1	1	0	0	0	0	0	0	0	0	0	0	0	0	0	0	0	0	0	0	0	1	1	1	1	0	0	0	0	0	0	0	0	0	0	0	0	0	0	0	0	0	0	0	0	0
02d	T3W0004	1	1	1	1	1	1	0	0	0	0	0	0	0	0	0	0	0	0	0	0	0	0	0	1	1	1	0	0	0	0	0	0	0	0	0	0	0	0	0	0	0	0	0	0	0	0	0	0
02d	T3W0014	1	1	1	0	1	1	0	0	0	0	0	0	0	0	0	0	0	0	0	0	0	0	0	1	1	0	0	0	0	0	0	0	0	0	0	0	0	0	0	0	0	0	0	0	0	0	0	0
02d	T3W0016	1	1	1	1	1	1	0	0	0	0	0	0	0	0	0	0	0	0	0	0	0	0	0	1	1	1	0	0	0	0	0	0	0	0	0	0	0	0	0	0	0	0	0	0	0	0	0	0
02d	UB0248	1	1	1	1	1	1	0	0	0	0	0	0	0	0	0	0	0	0	0	0	0	0	0	1	1	1	0	0	0	0	0	0	0	0	0	0	0	0	0	0	0	0	0	0	0	0	0	0
02d	UB303	0	0	0	0	0	0	0	0	0	0	0	0	0	0	0	0	0	0	0	0	0	0	0	0	0	0	0	0	0	0	0	0	0	0	0	0	0	0	0	0	0	0	0	0	0	0	0	0
02d	USA0005	1	0	1	1	0	0	0	0	0	0	0	0	0	1	1	0	0	0	0	0	0	0	0	0	0	0	0	0	0	0	0	0	0	0	0	0	0	0	0	0	0	0	0	0	0	0	0	0
02d	USA0009	1	1	1	1	1	1	0	0	0	0	0	0	0	1	1	0	0	0	0	0	0	0	0	0	0	0	0	0	0	0	0	0	0	0	0	0	0	0	0	0	0	0	0	0	0	0	0	0
02d	USA0017	1	1	1	1	1	1	0	0	0	0	0	0	0	0	0	0	0	0	0	0	0	0	0	1	1	1	0	0	0	0	0	0	0	0	0	0	0	0	0	0	0	0	0	0	0	0	0	0
02d	USA0096	1	1	1	1	1	1	0	0	0	0	0	0	0	0	0	0	0	0	0	0	0	0	0	1	1	1	1	0	0	0	0	0	0	0	0	0	0	0	0	0	0	0	0	0	0	0	0	0
02d	USA0098	1	1	1	1	1	1	0	0	0	0	0	0	0	0	0	0	0	0	0	0	0	0	0	1	1	0	0	0	0	0	0	0	0	0	0	0	0	0	0	0	0	0	0	0	0	0	0	0
02d	USA011	1	1	1	1	1	1	0	0	0	0	0	0	0	0	1	0	0	0	0	0	0	0	0	0	0	0	0	0	0	0	0	0	0	0	0	0	0	0	0	0	0	0	0	0	0	0	0	0
02d	Vi0008	1	1	1	0	1	1	1	0	0	0	0	0	0	0	0	0	0	0	0	0	0	0	0	1	0	0	0	0	0	0	0	0	0	0	0	0	0	0	0	0	0	0	0	0	0	0	0	0
02d	Vi0009	1	1	1	1	1	1	0	0	0	0	0	0	0	0	0	0	0	0	0	0	0	0	0	1	1	1	0	0	0	0	0	0	0	0	0	0	0	0	0	0	0	0	0	0	0	0	0	0
02d	Vi0011	1	1	0	0	1	1	0	0	0	0	0	0	0	0	0	0	0	0	0	0	0	0	0	0	0	0	0	0	0	0	0	0	0	0	0	0	0	0	0	0	0	0	0	0	0	0	0	0
02d	Vi0015	1	1	1	1	1	1	0	0	0	0	0	0	0	0	0	0	0	0	0	0	0	0	1	1	1	1	0	0	0	0	0	0	0	0	0	0	0	0	0	0	0	0	0	0	0	0	0	0
02d	Vi0017	1	1	1	1	1	1	0	0	0	0	0	0	0	0	0	0	0	0	0	0	0	0	0	1	1	1	0	0	0	0	0	0	0	0	0	0	0	0	0	0	0	0	0	0	0	0	0	0
02e	USA0035	1	1	1	1	1	1	0	0	0	0	0	0	0	0	0	0	0	0	0	0	0	0	0	0	0	0	0	0	0	0	0	0	0	0	0	1	1	1	1	0	0	0	0	0	0	0	0	0
02e	USA0050	1	1	1	1	1	1	0	0	0	0	0	0	0	0	0	0	0	0	0	0	0	0	0	0	0	0	0	0	0	0	0	0	0	0	0	1	1	1	1	0	0	0	0	0	0	0	0	0
03	CMO0010	0	0	0	0	0	0	0	0	0	0	0	0	0	0	0	0	0	0	0	0	0	0	0	0	0	0	0	0	0	0	0	0	0	0	0	0	0	0	0	0	0	0	0	0	0	0	0	0
03	JD01	0	0	0	0	0	0	0	0	0	0	0	0	0	0	0	0	0	0	0	0	0	0	0	0	0	0	0	0	0	0	0	0	0	0	0	0	0	0	0	0	0	0	0	0	0	0	0	0
03	JD03	0	0	0	0	0	0	0	0	0	0	0	0	0	0	0	0	0	0	0	0	0	0	0	0	0	0	0	0	0	0	0	0	0	0	0	0	0	0	0	0	0	0	0	0	0	0	0	0
03	JD04	0	0	0	0	0	0	0	0	0	0	0	0	0	0	0	0	0	0	0	0	0	0	0	0	0	0	0	0	0	0	0	0	0	0	0	0	0	0	0	0	0	0	0	0	0	0	0	0
03	JD17	0	0	0	0	0	0	0	0	0	0	0	0	0	0	0	0	0	0	0	0	0	0	0	0	0	0	0	0	0	0	0	0	0	0	0	0	0	0	0	0	0	0	0	0	0	0	0	0
03	JD18	0	0	0	0	0	0	0	0	0	0	0	0	0	0	0	0	0	0	0	0	0	0	0	0	0	0	0	0	0	0	0	0	0	0	0	0	0	0	0	0	0	0	0	0	0	0	0	0
03	LYR0002	0	0	0	0	0	0	0	0	0	0	0	0	0	0	0	0	0	0	0	0	0	0	0	0	0	0	0	0	0	0	0	0	0	0	0	0	0	0	0	0	0	0	0	0	0	0	0	0
04	CC1513	0	0	0	0	0	0	0	0	0	0	0	0	0	0	0	0	0	0	0	0	0	0	0	0	0	0	0	0	0	0	0	0	0	0	0	0	0	0	0	0	0	0	0	0	0	0	0	0
04	CC1629	0	0	0	0	0	0	0	0	0	0	0	0	0	0	0	0	0	0	0	0	0	0	0	0	0	0	0	0	0	0	0	0	0	0	0	0	0	0	0	0	0	0	0	0	0	0	0	0
04	CLA0282	0	0	0	0	0	0	0	0	0	0	0	0	0	0	0	0	0	0	0	0	0	0	0	0	0	0	0	0	0	0	0	0	0	0	0	0	0	0	0	0	0	0	0	0	0	0	0	0
04	CLA0494	0	0	0	0	0	0	0	0	0	0	0	0	0	0	0	0	0	0	0	0	0	0	0	0	0	0	0	0	0	0	0	0	0	0	0	0	0	0	0	0	0	0	0	0	0	0	0	0
04	JD12	0	0	0	0	0	0	0	0	0	0	0	0	0	0	0	0	0	0	0	0	0	0	0	0	0	0	0	0	0	0	0	0	0	0	0	0	0	0	0	0	0	0	0	0	0	0	0	0
05	CCE0217	1	1	0	0	1	1	0	0	0	0	0	0	0	0	0	0	0	0	0	0	0	0	0	0	0	0	0	0	0	0	0	0	0	0	0	0	0	0	0	0	0	0	0	0	0	0	0	0
05	CFBP2341	0	0	0	0	0	0	0	0	0	0	0	0	0	0	0	0	0	0	0	0	0	0	0	0	0	0	0	0	0	0	0	0	0	0	0	0	0	0	0	0	0	0	0	0	0	0	0	0
05	JD14	0	0	0	0	0	0	0	0	0	0	0	0	0	0	0	0	0	0	0	0	0	0	0	0	0	0	0	0	0	0	0	0	0	0	0	0	0	0	0	0	0	0	0	0	0	0	0	0
05	JD15	0	0	0	0	0	0	0	0	0	0	0	0	0	0	0	0	0	0	0	0	0	0	0	0	0	0	0	0	0	0	0	0	0	0	0	0	0	0	0	0	0	0	0	0	0	0	0	0
05	JFJ0011	1	1	0	0	1	1	1	1	0	0	0	0	0	0	0	0	0	0	0	0	0	0	0	0	0	0	0	0	0	0	0	0	0	0	0	0	0	0	0	0	0	0	0	0	0	0	0	0
06	CFBP2067	0	0	0	0	0	0	0	0	0	0	0	0	0	0	0	0	0	0	0	0	0	0	0	0	0	0	0	0	0	0	0	0	0	0	0	0	0	0	0	0	0	0	0	0	0	0	0	0
07a	BS0001	1	1	0	0	0	0	0	0	0	1	1	1	0	0	0	0	0	0	0	0	0	0	0	0	0	0	0	0	0	0	0	0	0	0	0	0	0	0	0	0	0	0	0	0	0	0	0	0
07a	BS0002	1	1	0	0	0	0	0	0	1	1	1	1	0	0	0	0	0	0	0	0	0	0	0	0	0	0	0	0	0	0	0	0	0	0	0	0	0	0	0	0	0	0	0	0	0	0	0	0
07a	BS0004	1	1	0	0	0	0	0	0	1	1	1	1	0	0	0	0	0	0	0	0	0	0	0	0	0	0	0	0	0	0	0	0	0	0	0	0	0	0	0	0	0	0	0	0	0	0	0	0
07a	BS0005	1	1	0	0	0	0	0	0	1	1	1	1	0	0	0	0	0	0	0	0	0	0	0	0	0	0	0	0	0	0	0	0	0	0	0	0	0	0	0	0	0	0	0	0	0	0	0	0
07a	CAW0011	1	1	0	0	0	0	0	0	0	1	0	0	0	0	0	0	0	0	0	0	0	0	0	0	0	0	0	0	0	0	0	0	0	0	0	0	0	0	0	0	0	0	0	0	0	0	0	0
07a	CC0657	0	0	0	0	0	0	0	0	0	0	0	0	0	0	0	0	0	0	0	0	0	0	0	0	0	0	0	0	0	0	0	0	0	0	0	0	0	0	0	0	0	0	0	0	0	0	0	0
07a	CC0663	0	0	0	0	0	0	0	0	0	0	0	0	0	0	0	0	0	0	0	0	0	0	0	0	0	0	0	0	0	0	0	0	0	0	0	0	0	0	0	0	0	0	0	0	0	0	0	0
07a	CC1492	1	1	0	0	0	0	0	0	1	1	1	1	0	0	0	0	0	0	0	0	0	0	0	0	0	0	0	0	0	0	0	0	0	0	0	0	0	0	0	0	0	0	0	0	0	0	0	0
07a	CC1582	1	1	0	0	0	0	0	0	1	1	1	1	0	0	0	0	0	0	0	0	0	0	0	0	0	0	0	0	0	0	0	0	0	0	0	0	0	0	0	0	0	0	0	0	0	0	0	0
07a	CCE0284	1	1	0	0	0	0	0	0	1	1	1	1	0	0	0	0	0	0	0	0	0	0	0	0	0	0	0	0	0	0	0	0	0	0	0	0	0	0	0	0	0	0	0	0	0	0	0	0
07a	CCE0291	1	1	0	0	0	0	0	0	1	1	1	1	0	0	0	0	0	0	0	0	0	0	0	0	0	0	0	0	0	0	0	0	0	0	0	0	0	0	0	0	0	0	0	0	0	0	0	0
07a	CCE0316	1	1	0	0	0	0	0	0	1	1	1	1	0	0	0	0	0	0	0	0	0	0	0	0	0	0	0	0	0	0	0	0	0	0	0	0	0	0	0	0	0	0	0	0	0	0	0	0
07a	CCE0322	1	1	0	0	0	0	0	0	1	1	1	1	0	0	0	0	0	0	0	0	0	0	0	0	0	0	0	0	0	0	0	0	0	0	0	0	0	0	0	0	0	0	0	0	0	0	0	0
07a	CCE0324	1	1	0	0	0	0	0	0	1	1	1	1	0	0	0	0	0	0	0	0	0	0	0	0	0	0	0	0	0	0	0	0	0	0	0	0	0	0	0	0	0	0	0	0	0	0	0	0
07a	CCE0327	1	1	0	0	0	0	0	0	1	1	1	1	0	0	0	0	0	0	0	0	0	0	0	0	0	0	0	0	0	0	0	0	0	0	0	0	0	0	0	0	0	0	0	0	0	0	0	0
07a	CCE0328	1	1	0	0	0	0	0	0	1	1	1	1	0	0	0	0	0	0	0	0	0	0	0	0	0	0	0	0	0	0	0	0	0	0	0	0	0	0	0	0	0	0	0	0	0	0	0	0
07a	CCV0050	1	1	0	0	0	0	0	0	1	1	1	1	0	0	0	0	0	0	0	0	0	0	0	0	0	0	0	0	0	0	0	0	0	0	0	0	0	0	0	0	0	0	0	0	0	0	0	0
07a	CCV0172	1	1	0	0	0	0	0	0	1	1	1	1	0	0	0	0	0	0	0	0	0	0	0	0	0	0	0	0	0	0	0	0	0	0	0	0	0	0	0	0	0	0	0	0	0	0	0	0
07a	CCV0178	1	1	0	0	0	0	0	0	1	1	1	1	0	0	0	0	0	0	0	0	0	0	0	0	0	0	0	0	0	0	0	0	0	0	0	0	0	0	0	0	0	0	0	0	0	0	0	0
07a	CCV0180	1	1	0	0	0	0	0	0	1	1	1	1	0	0	0	0	0	0	0	0	0	0	0	0	0	0	0	0	0	0	0	0	0	0	0	0	0	0	0	0	0	0	0	0	0	0	0	0
07a	CCV0188	1	1	0	0	0	0	0	0	1	1	1	1	0	0	0	0	0	0	0	0	0	0	0	0	0	0	0	0	0	0	0	0	0	0	0	0	0	0	0	0	0	0	0	0	0	0	0	0
07a	CEB0022	1	1	0	0	0	0	0	0	1	1	1	1	0	0	0	0	0	0	0	0	0	0	0	0	0	0	0	0	0	0	0	0	0	0	0	0	0	0	0	0	0	0	0	0	0	0	0	0
07a	CEB0023	1	1	0	0	0	0	0	0	1	1	1	1	0	0	0	0	0	0	0	0	0	0	0	0	0	0	0	0	0	0	0	0	0	0	0	0	0	0	0	0	0	0	0	0	0	0	0	0
07a	CEB0024	1	1	0	0	0	0	0	0	1	1	1	1	0	0	0	0	0	0	0	0	0	0	0	0	0	0	0	0	0	0	0	0	0	0	0	0	0	0	0	0	0	0	0	0	0	0	0	0
07a	CEB0029	1	1	0	0	0	0	0	0	0	0	1	1	0	0	0	0	0	0	0	0	0	0	0	0	0	0	0	0	0	0	0	0	0	0	0	0	0	0	0	0	0	0	0	0	0	0	0	0
07a	CEB0041	1	1	0	0	0	0	0	0	1	1	1	1	0	0	0	0	0	0	0	0	0	0	0	0	0	0	0	0	0	0	0	0	0	0	0	0	0	0	0	0	0	0	0	0	0	0	0	0
07a	CEB0085	1	1	0	0	0	0	0	0	1	1	1	1	0	0	0	0	0	0	0	0	0	0	0	0	0	0	0	0	0	0	0	0	0	0	0	0	0	0	0	0	0	0	0	0	0	0	0	0
07a	CMA0031	1	1	0	0	0	0	0	0	1	1	1	1	0	0	0	0	0	0	0	0	0	0	0	0	0	0	0	0	0	0	0	0	0	0	0	0	0	0	0	0	0	0	0	0	0	0	0	0
07a	CMO0103	1	1	0	0	0	0	0	0	1	1	1	1	0	0	0	0	0	0	0	0	0	0	0	0	0	0	0	0	0	0	0	0	0	0	0	0	0	0	0	0	0	0	0	0	0	0	0	0
07a	CMO0110	1	1	0	0	0	0	0	0	1	1	1	1	0	0	0	0	0	0	0	0	0	0	0	0	0	0	0	0	0	0	0	0	0	0	0	0	0	0	0	0	0	0	0	0	0	0	0	0
07a	CMW0005	1	1	0	0	0	0	0	0	1	1	1	1	0	0	0	0	0	0	0	0	0	0	0	0	0	0	0	0	0	0	0	0	0	0	0	0	0	0	0	0	0	0	0	0	0	0	0	0
07a	CMW0006	1	1	0	0	0	0	0	0	1	1	1	1	0	0	0	0	0	0	0	0	0	0	0	0	0	0	0	0	0	0	0	0	0	0	0	0	0	0	0	0	0	0	0	0	0	0	0	0
07a	CMW0028	1	1	0	0	0	0	0	0	1	1	1	1	0	0	0	0	0	0	0	0	0	0	0	0	0	0	0	0	0	0	0	0	0	0	0	0	0	0	0	0	0	0	0	0	0	0	0	0
07a	CST0072	1	1	0	0	0	0	0	0	1	1	1	1	0	0	0	0	0	0	0	0	0	0	0	0	0	0	0	0	0	0	0	0	0	0	0	0	0	0	0	0	0	0	0	0	0	0	0	0
07a	CST0079	1	1	0	0	0	0	0	0	1	1	1	1	0	0	0	0	0	0	0	0	0	0	0	0	0	0	0	0	0	0	0	0	0	0	0	0	0	0	0	0	0	0	0	0	0	0	0	0
07a	CSZ0283	1	1	0	0	0	0	0	0	1	1	1	1	0	0	0	0	0	0	0	0	0	0	0	0	0	0	0	0	0	0	0	0	0	0	0	0	0	0	0	0	0	0	0	0	0	0	0	0
07a	CSZ0284	1	1	0	0	0	0	0	0	1	1	1	1	0	0	0	0	0	0	0	0	0	0	0	0	0	0	0	0	0	0	0	0	0	0	0	0	0	0	0	0	0	0	0	0	0	0	0	0
07a	CSZ0285	1	1	0	0	0	0	0	0	1	1	1	1	0	0	0	0	0	0	0	0	0	0	0	0	0	0	0	0	0	0	0	0	0	0	0	0	0	0	0	0	0	0	0	0	0	0	0	0
07a	CSZ0297	1	1	0	0	0	0	0	0	1	1	1	1	0	0	0	0	0	0	0	0	0	0	0	0	0	0	0	0	0	0	0	0	0	0	0	0	0	0	0	0	0	0	0	0	0	0	0	0
07a	CSZ0341	1	1	0	0	0	0	0	0	1	1	1	1	0	0	0	0	0	0	0	0	0	0	0	0	0	0	0	0	0	0	0	0	0	0	0	0	0	0	0	0	0	0	0	0	0	0	0	0
07a	CSZ0342	1	1	0	0	0	0	0	0	1	1	1	1	0	0	0	0	0	0	0	0	0	0	0	0	0	0	0	0	0	0	0	0	0	0	0	0	0	0	0	0	0	0	0	0	0	0	0	0
07a	GAW0092	1	1	0	0	0	0	0	0	1	1	1	1	0	0	0	0	0	0	0	0	0	0	0	0	0	0	0	0	0	0	0	0	0	0	0	0	0	0	0	0	0	0	0	0	0	0	0	0
07a	JT6	1	1	0	0	0	0	0	0	1	1	1	1	0	0	0	0	0	0	0	0	0	0	0	0	0	0	0	0	0	0	0	0	0	0	0	0	0	0	0	0	0	0	0	0	0	0	0	0
07a	LAB0001	1	1	0	0	0	0	0	0	1	1	1	1	0	0	0	0	0	0	0	0	0	0	0	0	0	0	0	0	0	0	0	0	0	0	0	0	0	0	0	0	0	0	0	0	0	0	0	0
07a	LAB0006	1	1	0	0	0	0	0	0	1	1	1	1	0	0	0	0	0	0	0	0	0	0	0	0	0	0	0	0	0	0	0	0	0	0	0	0	0	0	0	0	0	0	0	0	0	0	0	0
07a	LAB0008	1	1	0	0	0	0	0	0	1	1	1	1	0	0	0	0	0	0	0	0	0	0	0	0	0	0	0	0	0	0	0	0	0	0	0	0	0	0	0	0	0	0	0	0	0	0	0	0
07a	LAB0020	1	1	0	0	0	0	0	0	1	1	1	1	0	0	0	0	0	0	0	0	0	0	0	0	0	0	0	0	0	0	0	0	0	0	0	0	0	0	0	0	0	0	0	0	0	0	0	0
07a	LAB0023	1	1	0	0	0	0	0	0	1	1	1	1	0	0	0	0	0	0	0	0	0	0	0	0	0	0	0	0	0	0	0	0	0	0	0	0	0	0	0	0	0	0	0	0	0	0	0	0
07a	LAB0062	1	1	0	0	0	0	0	0	1	1	1	1	0	0	0	0	0	0	0	0	0	0	0	0	0	0	0	0	0	0	0	0	0	0	0	0	0	0	0	0	0	0	0	0	0	0	0	0
07a	LAB0123	1	1	0	0	0	0	0	0	1	1	1	1	0	0	0	0	0	0	0	0	0	0	0	0	0	0	0	0	0	0	0	0	0	0	0	0	0	0	0	0	0	0	0	0	0	0	0	0
07a	LAB0124	1	1	0	0	0	0	0	0	1	1	1	1	0	0	0	0	0	0	0	0	0	0	0	0	0	0	0	0	0	0	0	0	0	0	0	0	0	0	0	0	0	0	0	0	0	0	0	0
07a	LAB0126	1	1	0	0	0	0	0	0	1	1	1	1	0	0	0	0	0	0	0	0	0	0	0	0	0	0	0	0	0	0	0	0	0	0	0	0	0	0	0	0	0	0	0	0	0	0	0	0
07a	LAB0162	1	1	0	0	0	0	0	0	1	1	1	1	0	0	0	0	0	0	0	0	0	0	0	0	0	0	0	0	0	0	0	0	0	0	0	0	0	0	0	0	0	0	0	0	0	0	0	0
07a	LAB0163	1	1	0	0	0	0	0	0	1	1	1	1	0	0	0	0	0	0	0	0	0	0	0	0	0	0	0	0	0	0	0	0	0	0	0	0	0	0	0	0	0	0	0	0	0	0	0	0
07a	LNW0006	1	1	0	0	0	0	0	0	1	1	1	1	0	0	0	0	0	0	0	0	0	0	0	0	0	0	0	0	0	0	0	0	0	0	0	0	0	0	0	0	0	0	0	0	0	0	0	0
07a	LNW0019	1	1	0	0	0	0	0	0	1	1	1	1	0	0	0	0	0	0	0	0	0	0	0	0	0	0	0	0	0	0	0	0	0	0	0	0	0	0	0	0	0	0	0	0	0	0	0	0
07a	LYR0042	1	1	0	0	0	0	0	0	1	1	1	1	0	0	0	0	0	0	0	0	0	0	0	0	0	0	0	0	0	0	0	0	0	0	0	0	0	0	0	0	0	0	0	0	0	0	0	0
07a	LYR0045	1	1	0	0	0	0	0	0	0	1	1	1	0	0	0	0	0	0	0	0	0	0	0	0	0	0	0	0	0	0	0	0	0	0	0	0	0	0	0	0	0	0	0	0	0	0	0	0
07a	SZB0012	1	1	0	0	0	0	0	0	1	1	0	1	0	0	0	0	0	0	0	0	0	0	0	0	0	0	0	0	0	0	0	0	0	0	0	0	0	0	0	0	0	0	0	0	0	0	0	0
07a	SZB0035	1	1	0	0	0	0	0	0	1	1	1	1	0	0	0	0	0	0	0	0	0	0	0	0	0	0	0	0	0	0	0	0	0	0	0	0	0	0	0	0	0	0	0	0	0	0	0	0
07a	TA0002	1	1	0	0	0	0	0	0	1	1	1	1	0	0	0	0	0	0	0	0	0	0	0	0	0	0	0	0	0	0	0	0	0	0	0	0	0	0	0	0	0	0	0	0	0	0	0	0
07a	TA0020	1	1	0	0	0	0	0	0	1	1	1	1	0	0	0	0	0	0	0	0	0	0	0	0	0	0	0	0	0	0	0	0	0	0	0	0	0	0	0	0	0	0	0	0	0	0	0	0
07a	TA043	1	1	0	0	0	0	0	0	1	1	1	1	0	0	0	0	0	0	0	0	0	0	0	0	0	0	0	0	0	0	0	0	0	0	0	0	0	0	0	0	0	0	0	0	0	0	0	0
07b	Fmu-107	1	1	0	0	0	0	0	0	1	1	1	1	0	0	0	0	0	0	0	0	0	0	0	0	0	0	0	0	0	0	0	0	0	0	0	0	0	0	0	0	0	0	0	0	0	0	0	0
08	CMO0085	1	1	1	1	0	0	0	0	1	1	1	1	0	1	1	0	1	0	0	0	0	0	0	0	0	0	0	0	0	0	0	0	0	0	0	0	0	0	0	0	0	0	1	1	1	1	0	0
08	CST0099	1	1	1	1	0	0	0	0	1	1	1	1	0	1	1	1	1	0	0	0	0	0	0	0	0	0	0	0	0	0	0	0	0	0	0	0	0	0	0	0	0	0	1	1	1	1	0	0
08	GAW0197	1	1	1	1	0	0	0	0	1	1	1	1	0	1	1	0	1	0	0	0	0	0	0	0	0	0	0	0	0	0	0	0	0	0	0	0	0	0	0	0	0	0	1	1	1	1	0	0
08	GAW0203	1	1	1	1	0	0	0	0	1	1	1	1	0	1	1	0	1	0	0	0	0	0	0	0	0	0	0	0	0	0	0	0	0	0	0	0	0	0	0	0	0	0	1	1	1	1	0	0
08	GAW0206	1	1	1	1	0	0	0	0	1	1	1	1	0	1	1	0	1	0	0	0	0	0	0	0	0	0	0	0	0	0	0	0	0	0	0	0	0	0	0	0	0	0	0	0	1	1	0	0
08	LYR0041	1	1	1	1	0	0	0	0	1	1	1	1	0	1	1	0	1	0	0	0	0	0	0	0	0	0	0	0	0	0	0	0	0	0	0	0	0	0	0	0	0	0	1	1	1	1	0	0
08	P7W0010	1	1	1	1	0	0	0	0	1	1	1	1	0	1	1	0	1	0	0	0	0	0	0	0	0	0	0	0	0	0	0	0	0	0	0	0	0	0	0	0	0	0	1	1	1	1	0	0
08	P7W0014	1	1	1	1	0	0	0	0	1	1	1	1	0	1	1	0	1	0	0	0	0	0	0	0	0	0	0	0	0	0	0	0	0	0	0	0	0	0	0	0	0	0	1	1	1	1	0	0
09a	AI0012	1	1	0	0	0	0	0	0	1	1	1	1	0	0	0	0	0	0	0	0	0	0	0	0	0	0	0	0	0	0	0	0	0	0	0	0	0	0	0	0	0	0	0	0	0	0	0	0
09a	AI0041	1	1	0	0	0	0	0	0	1	1	1	1	1	0	0	0	0	0	0	0	0	0	0	0	0	0	0	0	0	0	0	0	0	0	0	0	0	0	0	0	0	0	0	0	0	0	0	0
09a	AI0045	1	1	0	0	0	0	0	0	1	1	1	1	0	0	0	0	0	0	0	0	0	0	0	0	0	0	0	0	0	0	0	0	0	0	0	0	0	0	0	0	0	0	0	0	0	0	0	0
09a	AI0095	1	1	0	0	0	0	0	0	0	0	1	1	0	0	0	0	0	0	0	0	0	0	0	0	0	0	0	0	0	0	0	0	0	0	0	0	0	0	0	0	0	0	0	0	0	0	0	0
09a	AI0105	1	1	0	0	0	0	0	0	1	1	1	1	0	0	0	0	0	0	0	0	0	0	0	0	0	0	0	0	0	0	0	0	0	0	0	0	0	0	0	0	0	0	0	0	0	0	0	0
09a	CC1417	1	1	0	0	0	0	0	0	1	1	1	1	1	0	0	0	0	0	0	0	0	0	0	0	0	0	0	0	0	0	0	0	0	0	0	0	0	0	0	0	0	0	0	0	0	0	0	0
09a	CC1418	1	1	0	0	0	0	0	0	0	1	1	1	0	0	0	0	0	0	0	0	0	0	0	0	0	0	0	0	0	0	0	0	0	0	0	0	0	0	0	0	0	0	0	0	0	0	0	0
09a	CC1419	1	1	0	0	0	0	0	0	0	1	1	1	0	0	0	0	0	0	0	0	0	0	0	0	0	0	0	0	0	0	0	0	0	0	0	0	0	0	0	0	0	0	0	0	0	0	0	0
09a	CC1420	1	1	0	0	0	0	0	0	1	1	1	1	0	0	0	0	0	0	0	0	0	0	0	0	0	0	0	0	0	0	0	0	0	0	0	0	0	0	0	0	0	0	0	0	0	0	0	0
09a	CC1524	1	1	0	0	0	0	0	0	1	1	1	1	1	0	0	0	0	0	0	0	0	0	0	0	0	0	0	0	0	0	0	0	0	0	0	0	0	0	0	0	0	0	0	0	0	0	0	0
09a	CC1532	1	1	0	0	0	0	0	0	0	0	1	1	0	0	0	0	0	0	0	0	0	0	0	0	0	0	0	0	0	0	0	0	0	0	0	0	0	0	0	0	0	0	0	0	0	0	0	0
09a	CCV0059	1	1	0	0	0	0	0	0	1	1	1	1	1	0	0	0	0	0	0	0	0	0	0	0	0	0	0	0	0	0	0	0	0	0	0	0	0	0	0	0	0	0	0	0	0	0	0	0
09a	CMW0004	1	1	0	0	0	0	0	0	1	1	1	1	1	0	0	0	0	0	0	0	0	0	0	0	0	0	0	0	0	0	0	0	0	0	0	0	0	0	0	0	0	0	0	0	0	0	0	0
09a	CMW0012	1	1	0	0	0	0	0	0	1	1	1	1	1	0	0	0	0	0	0	0	0	0	0	0	0	0	0	0	0	0	0	0	0	0	0	0	0	0	0	0	0	0	0	0	0	0	0	0
09a	CMW0033	1	1	0	0	0	0	0	0	1	0	1	1	1	0	0	0	0	0	0	0	0	0	0	0	0	0	0	0	0	0	0	0	0	0	0	0	0	0	0	0	0	0	0	0	0	0	0	0
09a	GAW0048	1	1	0	0	0	0	0	0	1	1	1	1	0	0	0	0	0	0	0	0	0	0	0	0	0	0	0	0	0	0	0	0	0	0	0	0	0	0	0	0	0	0	0	0	0	0	0	0
09a	LAB0005	1	1	0	0	0	0	0	0	1	1	1	1	1	0	0	0	0	0	0	0	0	0	0	0	0	0	0	0	0	0	0	0	0	0	0	0	0	0	0	0	0	0	0	0	0	0	0	0
09a	LAB0007	1	1	0	0	0	0	0	0	1	1	1	1	0	0	0	0	0	0	0	0	0	0	0	0	0	0	0	0	0	0	0	0	0	0	0	0	0	0	0	0	0	0	0	0	0	0	0	0
09a	LAB0122	1	1	0	0	0	0	0	0	1	1	1	1	0	0	0	0	0	0	0	0	0	0	0	0	0	0	0	0	0	0	0	0	0	0	0	0	0	0	0	0	0	0	0	0	0	0	0	0
09a	LAB0160	1	1	0	0	0	0	0	0	1	1	1	1	0	0	0	0	0	0	0	0	0	0	0	0	0	0	0	0	0	0	0	0	0	0	0	0	0	0	0	0	0	0	0	0	0	0	0	0
09a	LNW0029	1	1	0	0	0	0	0	0	1	1	1	1	1	0	0	0	0	0	0	0	0	0	0	0	0	0	0	0	0	0	0	0	0	0	0	0	0	0	0	0	0	0	0	0	0	0	0	0
09a	LNW0042	1	1	0	0	0	0	0	0	0	0	1	1	0	0	0	0	0	0	0	0	0	0	0	0	0	0	0	0	0	0	0	0	0	0	0	0	0	0	0	0	0	0	0	0	0	0	0	0
09a	UB0169	1	1	0	0	0	0	0	0	1	1	1	1	1	0	0	0	0	0	0	0	0	0	0	0	0	0	0	0	0	0	0	0	0	0	0	0	0	0	0	0	0	0	0	0	0	0	0	0
09a	USA0053	1	1	0	0	0	0	0	0	1	1	1	1	0	0	0	0	0	0	0	0	0	0	0	0	0	0	0	0	0	0	0	0	0	0	0	0	0	0	0	0	0	0	0	0	0	0	0	0
09a	USA0091	1	1	0	0	0	0	0	0	1	1	1	1	0	0	0	0	0	0	0	0	0	0	0	0	0	0	0	0	0	0	0	0	0	0	0	0	0	0	0	0	0	0	0	0	0	0	0	0
09b	AI0008	0	0	0	0	0	0	0	0	0	0	0	0	0	0	0	0	0	0	0	0	0	0	0	0	0	0	0	0	0	0	0	0	0	0	0	0	0	0	0	0	0	0	0	0	0	0	0	0
09b	CMW0010	0	0	0	0	0	0	0	0	0	0	0	0	0	0	0	0	0	0	0	0	0	0	0	0	0	0	0	0	0	0	0	0	0	0	0	0	0	0	0	0	0	0	0	0	0	0	0	0
09b	CMW0038	0	0	0	0	0	0	0	0	0	0	0	0	0	0	0	0	0	0	0	0	0	0	0	0	0	0	0	0	0	0	0	0	0	0	0	0	0	0	0	0	0	0	0	0	0	0	0	0
09b	LNW0043	0	0	0	0	0	0	0	0	0	0	0	0	0	0	0	0	0	0	0	0	0	0	0	0	0	0	0	0	0	0	0	0	0	0	0	0	0	0	0	0	0	0	0	0	0	0	0	0
09b	TA0006	1	1	0	0	0	0	0	0	0	0	1	1	0	0	0	0	0	0	0	0	0	0	0	0	0	0	0	0	0	0	0	0	0	0	0	0	0	0	0	0	0	0	0	0	0	0	0	0
09c	CMW0020	1	1	0	0	0	0	0	0	1	0	1	0	0	0	0	0	0	0	0	0	0	0	0	0	0	0	0	0	0	0	0	0	0	0	0	0	0	0	0	0	0	0	0	0	0	0	0	0
10a	CC1583	1	1	0	0	1	1	1	1	0	0	0	0	0	0	0	0	0	0	0	0	0	0	0	0	0	0	0	0	0	0	0	0	0	0	0	0	0	0	0	0	0	0	0	0	0	0	0	0
10a	CCE0060	1	1	0	0	1	1	1	1	0	0	0	0	0	0	0	0	0	0	0	0	0	0	0	0	0	0	0	0	0	0	0	0	0	0	0	0	0	0	0	0	0	0	0	0	0	0	0	0
10a	CCE0075	1	1	0	0	1	1	1	0	0	0	0	0	0	0	0	0	0	0	0	0	0	0	0	0	0	0	0	0	0	0	0	0	0	0	0	0	0	0	0	0	0	0	0	0	0	0	0	0
10a	CCE0084	1	1	0	0	1	1	1	1	0	0	0	0	0	0	0	0	0	0	0	0	0	0	0	0	0	0	0	0	0	0	0	0	0	0	0	0	0	0	0	0	0	0	0	0	0	0	0	0
10a	CCE0103	1	1	0	0	1	1	1	1	0	0	0	0	0	0	0	0	0	0	0	0	0	0	0	0	0	0	0	0	0	0	0	0	0	0	0	0	0	0	0	0	0	0	0	0	0	0	0	0
10a	CCE0114	0	0	0	0	0	0	0	0	0	0	0	0	0	0	0	0	0	0	0	0	0	0	0	0	0	0	0	0	0	0	0	0	0	0	0	0	0	0	0	0	0	0	0	0	0	0	0	0
10a	CCE0125	1	1	0	0	1	1	1	1	0	0	0	0	0	0	0	0	0	0	0	0	0	0	0	0	0	0	0	0	0	0	0	0	0	0	0	0	0	0	0	0	0	0	0	0	0	0	0	0
10a	CCE0126	1	1	0	0	0	0	1	0	0	0	0	0	0	0	0	0	0	0	0	0	0	0	0	0	0	0	0	0	0	0	0	0	0	0	0	0	0	0	0	0	0	0	0	0	0	0	0	0
10a	CCE0179	1	1	0	0	1	0	1	1	0	0	0	0	0	0	0	0	0	0	0	0	0	0	0	0	0	0	0	0	0	0	0	0	0	0	0	0	0	0	0	0	0	0	0	0	0	0	0	0
10a	CCE0180	1	1	0	0	0	0	1	1	0	0	0	0	0	0	0	0	0	0	0	0	0	0	0	0	0	0	0	0	0	0	0	0	0	0	0	0	0	0	0	0	0	0	0	0	0	0	0	0
10a	CCE0181	0	0	0	0	0	0	0	0	0	0	0	0	0	0	0	0	0	0	0	0	0	0	0	0	0	0	0	0	0	0	0	0	0	0	0	0	0	0	0	0	0	0	0	0	0	0	0	0
10a	CCE0182	0	0	0	0	0	0	0	0	0	0	0	0	0	0	0	0	0	0	0	0	0	0	0	0	0	0	0	0	0	0	0	0	0	0	0	0	0	0	0	0	0	0	0	0	0	0	0	0
10a	CCE0184	1	1	0	0	0	1	1	1	0	0	0	0	0	0	0	0	0	0	0	0	0	0	0	0	0	0	0	0	0	0	0	0	0	0	0	0	0	0	0	0	0	0	0	0	0	0	0	0
10a	CCE0185	1	1	0	0	0	0	1	1	0	0	0	0	0	0	0	0	0	0	0	0	0	0	0	0	0	0	0	0	0	0	0	0	0	0	0	0	0	0	0	0	0	0	0	0	0	0	0	0
10a	CCE0186	1	1	0	0	0	1	1	1	0	0	0	0	0	0	0	0	0	0	0	0	0	0	0	0	0	0	0	0	0	0	0	0	0	0	0	0	0	0	0	0	0	0	0	0	0	0	0	0
10a	CCE0187	1	1	0	0	0	0	1	1	0	0	0	0	0	0	0	0	0	0	0	0	0	0	0	0	0	0	0	0	0	0	0	0	0	0	0	0	0	0	0	0	0	0	0	0	0	0	0	0
10a	CCE0188	0	0	0	0	0	0	0	0	0	0	0	0	0	0	0	0	0	0	0	0	0	0	0	0	0	0	0	0	0	0	0	0	0	0	0	0	0	0	0	0	0	0	0	0	0	0	0	0
10a	CCE0189	1	1	0	0	1	1	1	1	0	0	0	0	0	0	0	0	0	0	0	0	0	0	0	0	0	0	0	0	0	0	0	0	0	0	0	0	0	0	0	0	0	0	0	0	0	0	0	0
10a	CCE0191	1	1	0	0	1	1	1	1	0	0	0	0	0	0	0	0	0	0	0	0	0	0	0	0	0	0	0	0	0	0	0	0	0	0	0	0	0	0	0	0	0	0	0	0	0	0	0	0
10a	CCE0192	1	1	0	0	0	0	1	1	0	0	0	0	0	0	0	0	0	0	0	0	0	0	0	0	0	0	0	0	0	0	0	0	0	0	0	0	0	0	0	0	0	0	0	0	0	0	0	0
10a	CCE0193	0	0	0	0	0	0	0	0	0	0	0	0	0	0	0	0	0	0	0	0	0	0	0	0	0	0	0	0	0	0	0	0	0	0	0	0	0	0	0	0	0	0	0	0	0	0	0	0
10a	CCE0194	0	0	0	0	0	0	0	0	0	0	0	0	0	0	0	0	0	0	0	0	0	0	0	0	0	0	0	0	0	0	0	0	0	0	0	0	0	0	0	0	0	0	0	0	0	0	0	0
10a	CCE0209	0	0	0	0	0	0	0	0	0	0	0	0	0	0	0	0	0	0	0	0	0	0	0	0	0	0	0	0	0	0	0	0	0	0	0	0	0	0	0	0	0	0	0	0	0	0	0	0
10a	CCE0221	1	1	0	0	0	1	1	1	0	0	0	0	0	0	0	0	0	0	0	0	0	0	0	0	0	0	0	0	0	0	0	0	0	0	0	0	0	0	0	0	0	0	0	0	0	0	0	0
10a	CCE0238	1	1	0	0	1	1	1	1	0	0	0	0	0	0	0	0	0	0	0	0	0	0	0	0	0	0	0	0	0	0	0	0	0	0	0	0	0	0	0	0	0	0	0	0	0	0	0	0
10a	CCE0248	1	1	0	0	1	1	1	1	0	0	0	0	0	0	0	0	0	0	0	0	0	0	0	0	0	0	0	0	0	0	0	0	0	0	0	0	0	0	0	0	0	0	0	0	0	0	0	0
10a	CCE0278	1	1	0	0	0	0	1	1	0	0	0	0	0	0	0	0	0	0	0	0	0	0	0	0	0	0	0	0	0	0	0	0	0	0	0	0	0	0	0	0	0	0	0	0	0	0	0	0
10a	CCE0287	1	1	0	0	1	1	1	1	0	0	0	0	0	0	0	0	0	0	0	0	0	0	0	0	0	0	0	0	0	0	0	0	0	0	0	0	0	0	0	0	0	0	0	0	0	0	0	0
10a	CCE0594	1	1	0	0	0	1	1	1	0	0	0	0	0	0	0	0	0	0	0	0	0	0	0	0	0	0	0	0	0	0	0	0	0	0	0	0	0	0	0	0	0	0	0	0	0	0	0	0
10a	CCE0655	1	1	0	0	1	1	1	0	0	0	0	0	0	0	0	0	0	0	0	0	0	0	0	0	0	0	0	0	0	0	0	0	0	0	0	0	0	0	0	0	0	0	0	0	0	0	0	0
10a	CCE0664	0	0	0	0	0	0	0	0	0	0	0	0	0	0	0	0	0	0	0	0	0	0	0	0	0	0	0	0	0	0	0	0	0	0	0	0	0	0	0	0	0	0	0	0	0	0	0	0
10a	CCE0727	1	1	0	0	1	1	1	1	0	0	0	0	0	0	0	0	0	0	0	0	0	0	0	0	0	0	0	0	0	0	0	0	0	0	0	0	0	0	0	0	0	0	0	0	0	0	0	0
10a	CCE0728	1	1	0	0	0	0	1	1	0	0	0	0	0	0	0	0	0	0	0	0	0	0	0	0	0	0	0	0	0	0	0	0	0	0	0	0	0	0	0	0	0	0	0	0	0	0	0	0
10a	CCE0731	1	1	0	0	1	1	1	1	0	0	0	0	0	0	0	0	0	0	0	0	0	0	0	0	0	0	0	0	0	0	0	0	0	0	0	0	0	0	0	0	0	0	0	0	0	0	0	0
10a	CCE0764	1	1	0	0	1	1	1	1	0	0	0	0	0	0	0	0	0	0	0	0	0	0	0	0	0	0	0	0	0	0	0	0	0	0	0	0	0	0	0	0	0	0	0	0	0	0	0	0
10a	CCE0769	1	1	0	0	1	1	1	1	0	0	0	0	0	0	0	0	0	0	0	0	0	0	0	0	0	0	0	0	0	0	0	0	0	0	0	0	0	0	0	0	0	0	0	0	0	0	0	0
10a	CCE0909	1	1	0	0	1	1	1	1	0	0	0	0	0	0	0	0	0	0	0	0	0	0	0	0	0	0	0	0	0	0	0	0	0	0	0	0	0	0	0	0	0	0	0	0	0	0	0	0
10a	CCE0911	1	1	0	0	1	1	1	1	0	0	0	0	0	0	0	0	0	0	0	0	0	0	0	0	0	0	0	0	0	0	0	0	0	0	0	0	0	0	0	0	0	0	0	0	0	0	0	0
10a	CCE0913	1	1	0	0	1	1	1	1	0	0	0	0	0	0	0	0	0	0	0	0	0	0	0	0	0	0	0	0	0	0	0	0	0	0	0	0	0	0	0	0	0	0	0	0	0	0	0	0
10a	CCE0968	0	0	0	0	0	0	0	0	0	0	0	0	0	0	0	0	0	0	0	0	0	0	0	0	0	0	0	0	0	0	0	0	0	0	0	0	0	0	0	0	0	0	0	0	0	0	0	0
10a	CCV0094	1	1	0	0	1	1	1	1	0	0	0	0	0	0	0	0	0	0	0	0	0	0	0	0	0	0	0	0	0	0	0	0	0	0	0	0	0	0	0	0	0	0	0	0	0	0	0	0
10a	CCV0132	0	0	0	0	0	0	0	0	0	0	0	0	0	0	0	0	0	0	0	0	0	0	0	0	0	0	0	0	0	0	0	0	0	0	0	0	0	0	0	0	0	0	0	0	0	0	0	0
10a	CCV0206	1	1	0	0	1	1	1	1	0	0	0	0	0	0	0	0	0	0	0	0	0	0	0	0	0	0	0	0	0	0	0	0	0	0	0	0	0	0	0	0	0	0	0	0	0	0	0	0
10a	CEB0081	1	1	0	0	1	1	1	1	0	0	0	0	0	0	0	0	0	0	0	0	0	0	0	0	0	0	0	0	0	0	0	0	0	0	0	0	0	0	0	0	0	0	0	0	0	0	0	0
10a	CEB0083	0	0	0	0	0	0	0	0	0	0	0	0	0	0	0	0	0	0	0	0	0	0	0	0	0	0	0	0	0	0	0	0	0	0	0	0	0	0	0	0	0	0	0	0	0	0	0	0
10a	CSZ0172	1	1	0	0	1	1	1	1	0	0	0	0	0	0	0	0	0	0	0	0	0	0	0	0	0	0	0	0	0	0	0	0	0	0	0	0	0	0	0	0	0	0	0	0	0	0	0	0
10a	CSZ0179	1	1	0	0	1	1	1	1	0	0	0	0	0	0	0	0	0	0	0	0	0	0	0	0	0	0	0	0	0	0	0	0	0	0	0	0	0	0	0	0	0	0	0	0	0	0	0	0
10a	CSZ0181	1	1	0	0	1	1	1	1	0	0	0	0	0	0	0	0	0	0	0	0	0	0	0	0	0	0	0	0	0	0	0	0	0	0	0	0	0	0	0	0	0	0	0	0	0	0	0	0
10a	CSZ0221	0	0	0	0	0	0	0	0	0	0	0	0	0	0	0	0	0	0	0	0	0	0	0	0	0	0	0	0	0	0	0	0	0	0	0	0	0	0	0	0	0	0	0	0	0	0	0	0
10a	CSZ0260	0	0	0	0	0	0	0	0	0	0	0	0	0	0	0	0	0	0	0	0	0	0	0	0	0	0	0	0	0	0	0	0	0	0	0	0	0	0	0	0	0	0	0	0	0	0	0	0
10a	CSZ0286	1	1	0	0	1	1	1	1	0	0	0	0	0	0	0	0	0	0	0	0	0	0	0	0	0	0	0	0	0	0	0	0	0	0	0	0	0	0	0	0	0	0	0	0	0	0	0	0
10a	CSZ0293	1	1	0	0	1	1	1	1	0	0	0	0	0	0	0	0	0	0	0	0	0	0	0	0	0	0	0	0	0	0	0	0	0	0	0	0	0	0	0	0	0	0	0	0	0	0	0	0
10a	CSZ0296	1	1	0	0	1	1	1	1	0	0	0	0	0	0	0	0	0	0	0	0	0	0	0	0	0	0	0	0	0	0	0	0	0	0	0	0	0	0	0	0	0	0	0	0	0	0	0	0
10a	CSZ0298	1	1	0	0	0	1	1	1	0	0	0	0	0	0	0	0	0	0	0	0	0	0	0	0	0	0	0	0	0	0	0	0	0	0	0	0	0	0	0	0	0	0	0	0	0	0	0	0
10a	CSZ0315	1	1	0	0	0	0	1	1	0	0	0	0	0	0	0	0	0	0	0	0	0	0	0	0	0	0	0	0	0	0	0	0	0	0	0	0	0	0	0	0	0	0	0	0	0	0	0	0
10a	CSZ0316	1	1	0	0	0	0	1	1	0	0	0	0	0	0	0	0	0	0	0	0	0	0	0	0	0	0	0	0	0	0	0	0	0	0	0	0	0	0	0	0	0	0	0	0	0	0	0	0
10a	CSZ0321	0	0	0	0	0	0	0	0	0	0	0	0	0	0	0	0	0	0	0	0	0	0	0	0	0	0	0	0	0	0	0	0	0	0	0	0	0	0	0	0	0	0	0	0	0	0	0	0
10a	CSZ0329	1	1	0	0	1	1	1	1	0	0	0	0	0	0	0	0	0	0	0	0	0	0	0	0	0	0	0	0	0	0	0	0	0	0	0	0	0	0	0	0	0	0	0	0	0	0	0	0
10a	CSZ0338	1	1	0	0	0	0	1	1	0	0	0	0	0	0	0	0	0	0	0	0	0	0	0	0	0	0	0	0	0	0	0	0	0	0	0	0	0	0	0	0	0	0	0	0	0	0	0	0
10a	SZ0119	0	0	0	0	0	0	0	0	0	0	0	0	0	0	0	0	0	0	0	0	0	0	0	0	0	0	0	0	0	0	0	0	0	0	0	0	0	0	0	0	0	0	0	0	0	0	0	0
10a	SZ0123	0	0	0	0	0	0	0	0	0	0	0	0	0	0	0	0	0	0	0	0	0	0	0	0	0	0	0	0	0	0	0	0	0	0	0	0	0	0	0	0	0	0	0	0	0	0	0	0
10a	SZB0001	1	1	0	0	1	1	1	1	0	0	0	0	0	0	0	0	0	0	0	0	0	0	0	0	0	0	0	0	0	0	0	0	0	0	0	0	0	0	0	0	0	0	0	0	0	0	0	0
10a	SZB0008	1	1	0	0	1	1	1	1	0	0	0	0	0	0	0	0	0	0	0	0	0	0	0	0	0	0	0	0	0	0	0	0	0	0	0	0	0	0	0	0	0	0	0	0	0	0	0	0
10a	UB0370	1	1	0	0	1	1	1	1	0	0	0	0	0	0	0	0	0	0	0	0	0	0	0	0	0	0	0	0	0	0	0	0	0	0	0	0	0	0	0	0	0	0	0	0	0	0	0	0
10a	UB0417	0	0	0	0	0	0	0	0	0	0	0	0	0	0	0	0	0	0	0	0	0	0	0	0	0	0	0	0	0	0	0	0	0	0	0	0	0	0	0	0	0	0	0	0	0	0	0	0
10a	USA0046	1	1	0	0	1	1	1	1	0	0	0	0	0	0	0	0	0	0	0	0	0	0	0	0	0	0	0	0	0	0	0	0	0	0	0	0	0	0	0	0	0	0	0	0	0	0	0	0
10a	USA0102	0	0	0	0	0	0	0	0	0	0	0	0	0	0	0	0	0	0	0	0	0	0	0	0	0	0	0	0	0	0	0	0	0	0	0	0	0	0	0	0	0	0	0	0	0	0	0	0
10a	USA0106	1	1	0	0	1	1	0	0	0	0	0	0	0	0	0	0	0	0	0	0	0	0	0	0	0	0	0	0	0	0	0	0	0	0	0	0	0	0	0	0	0	0	0	0	0	0	0	0
10b	AI0029	1	1	1	1	1	0	1	0	0	0	0	0	0	1	1	1	0	0	0	0	0	0	0	0	0	0	0	0	0	0	0	0	0	0	0	0	0	0	0	0	0	0	0	0	0	0	0	0
10b	CC1464	1	1	0	0	1	0	1	1	0	0	0	0	0	0	0	0	0	0	0	0	0	0	0	0	0	0	0	0	0	0	0	0	0	0	0	0	0	0	0	0	0	0	0	0	0	0	0	0
10b	CC1466	1	1	1	1	1	0	1	1	0	0	0	0	0	0	0	0	0	1	1	0	1	1	0	0	0	0	0	0	0	0	0	0	0	0	0	0	0	0	0	0	0	0	0	0	0	0	0	0
10b	CC1490	1	1	0	1	1	0	1	0	0	0	0	0	0	0	0	0	0	0	0	0	0	0	0	0	0	0	0	0	0	0	0	0	0	0	0	0	0	0	0	0	0	0	0	0	0	0	0	0
10b	CC1557	1	1	1	1	1	0	1	0	0	0	0	0	0	0	0	0	0	1	1	0	0	0	0	0	0	0	0	0	0	0	0	0	0	0	0	0	0	0	0	0	0	0	0	0	0	0	0	0
10b	CCE0066	1	1	1	1	1	0	1	1	0	0	0	0	0	0	0	0	0	1	1	0	1	0	0	0	0	0	0	0	0	0	0	0	0	0	0	0	0	0	0	0	0	0	0	0	0	0	0	0
10b	CCE0113	1	1	0	0	1	1	1	1	0	0	0	0	0	0	0	0	0	0	0	0	0	0	0	0	0	0	0	0	0	0	0	0	0	0	0	0	0	0	0	0	0	0	0	0	0	0	0	0
10b	CCE0242	1	1	0	1	1	0	1	0	0	0	0	0	0	0	0	0	0	0	0	0	0	0	0	0	0	0	0	0	0	0	0	0	0	0	0	0	0	0	0	0	0	0	0	0	0	0	0	0
10b	CCE0608	1	1	1	1	1	0	1	0	0	0	0	0	0	0	0	0	0	1	1	0	0	0	0	0	0	0	0	0	0	0	0	0	0	0	0	0	0	0	0	0	0	0	0	0	0	0	0	0
10b	CCE0637	1	1	1	1	1	0	1	0	0	0	0	0	0	1	1	1	0	0	0	0	0	0	0	0	0	0	0	0	0	0	0	0	0	0	0	0	0	0	0	0	0	0	0	0	0	0	0	0
10b	CCE0645	1	1	1	1	1	0	1	0	0	0	0	0	0	0	0	0	0	1	1	1	1	1	0	0	0	0	0	0	0	0	0	0	0	0	0	0	0	0	0	0	0	0	0	0	0	0	0	0
10b	CCE0656	1	1	1	1	1	0	1	1	0	0	0	0	0	1	1	1	1	0	0	0	0	0	0	0	0	0	0	0	0	0	0	0	0	0	0	0	0	0	0	0	0	0	0	0	0	0	0	0
10b	CCE0735	1	1	0	0	0	0	1	1	0	0	0	0	0	0	0	0	0	0	0	0	0	0	0	0	0	0	0	0	0	0	0	0	0	0	0	0	0	0	0	0	0	0	0	0	0	0	0	0
10b	CCE0887	1	1	1	1	0	0	1	0	0	0	0	0	0	0	0	0	0	1	1	1	1	1	0	0	0	0	0	0	0	0	0	0	0	0	0	0	0	0	0	0	0	0	0	0	0	0	0	0
10b	CCE0888	1	1	1	1	1	0	1	0	0	0	0	0	0	0	1	0	1	0	0	0	0	0	0	0	0	0	0	0	0	0	0	0	0	0	0	0	0	0	0	0	0	0	0	0	0	0	0	0
10b	CCE0910	1	1	1	1	1	0	1	0	0	0	0	0	0	0	0	0	0	1	1	1	1	1	0	0	0	0	0	0	0	0	0	0	0	0	0	0	0	0	0	0	0	0	0	0	0	0	0	0
10b	CCE0944	1	1	1	1	1	0	1	0	0	0	0	0	0	1	1	1	1	0	0	0	0	0	0	0	0	0	0	0	0	0	0	0	0	0	0	0	0	0	0	0	0	0	0	0	0	0	0	0
10b	CCE0971	1	1	1	1	1	0	1	0	0	0	0	0	0	0	0	0	0	1	1	1	1	1	0	0	0	0	0	0	0	0	0	0	0	0	0	0	0	0	0	0	0	0	0	0	0	0	0	0
10b	CCV0061	1	1	1	1	1	0	1	1	0	0	0	0	0	0	0	0	0	1	1	1	1	1	0	0	0	0	0	0	0	0	0	0	0	0	0	0	0	0	0	0	0	0	0	0	0	0	0	0
10b	CCV0080	1	1	0	1	1	0	1	0	0	0	0	0	0	0	0	0	0	0	0	0	0	0	0	0	0	0	0	0	0	0	0	0	0	0	0	0	0	0	0	0	0	0	0	0	0	0	0	0
10b	CCV0103	1	1	0	1	1	0	1	0	0	0	0	0	0	0	0	0	0	0	0	0	0	0	0	0	0	0	0	0	0	0	0	0	0	0	0	0	0	0	0	0	0	0	0	0	0	0	0	0
10b	CCV0128	1	1	1	1	1	0	1	1	0	0	0	0	0	1	1	0	0	0	0	0	0	0	0	0	0	0	0	0	0	0	0	0	0	0	0	0	0	0	0	0	0	0	0	0	0	0	0	0
10b	CCV0137	1	1	0	0	1	1	0	0	0	0	0	0	0	0	0	0	0	0	0	0	0	0	0	0	0	0	0	0	0	0	0	0	0	0	0	0	0	0	0	0	0	0	0	0	0	0	0	0
10b	CCV0522	1	1	0	1	1	0	1	1	0	0	0	0	0	0	0	0	0	0	0	0	0	0	0	0	0	0	0	0	0	0	0	0	0	0	0	0	0	0	0	0	0	0	0	0	0	0	0	0
10b	CEB0005	1	1	1	1	1	0	1	0	0	0	0	0	0	0	0	0	0	1	1	0	0	0	0	0	0	0	0	0	0	0	0	0	0	0	0	0	0	0	0	0	0	0	0	0	0	0	0	0
10b	CEB0007	1	1	1	1	1	0	1	0	0	0	0	0	0	1	1	0	0	0	0	0	0	0	0	0	0	0	0	0	0	0	0	0	0	0	0	0	0	0	0	0	0	0	0	0	0	0	0	0
10b	CLA0175	1	1	1	1	1	0	1	0	0	0	0	0	0	0	0	0	0	1	1	0	0	0	0	0	0	0	0	0	0	0	0	0	0	0	0	0	0	0	0	0	0	0	0	0	0	0	0	0
10b	CLA0189	1	1	0	1	1	0	1	0	0	0	0	0	0	0	0	0	0	0	0	0	0	0	0	0	0	0	0	0	0	0	0	0	0	0	0	0	0	0	0	0	0	0	0	0	0	0	0	0
10b	CLA0192	1	1	1	1	1	0	1	0	0	0	0	0	0	0	0	0	0	1	1	0	0	0	0	0	0	0	0	0	0	0	0	0	0	0	0	0	0	0	0	0	0	0	0	0	0	0	0	0
10b	CLA0200	1	1	1	1	1	0	1	1	0	0	0	0	0	0	0	0	0	1	1	0	1	1	0	0	0	0	0	0	0	0	0	0	0	0	0	0	0	0	0	0	0	0	0	0	0	0	0	0
10b	CLA0201	1	1	1	1	1	0	1	0	0	0	0	0	0	0	0	0	0	1	1	1	1	1	0	0	0	0	0	0	0	0	0	0	0	0	0	0	0	0	0	0	0	0	0	0	0	0	0	0
10b	CLA0206	1	1	1	1	1	0	1	0	0	0	0	0	0	0	0	0	0	1	1	1	1	1	0	0	0	0	0	0	0	0	0	0	0	0	0	0	0	0	0	0	0	0	0	0	0	0	0	0
10b	CLA0207	1	1	1	1	1	0	1	0	0	0	0	0	0	0	0	0	0	1	1	0	0	0	0	0	0	0	0	0	0	0	0	0	0	0	0	0	0	0	0	0	0	0	0	0	0	0	0	0
10b	CLA0209	1	1	1	1	1	0	1	0	0	0	0	0	0	0	0	0	0	1	1	0	0	0	0	0	0	0	0	0	0	0	0	0	0	0	0	0	0	0	0	0	0	0	0	0	0	0	0	0
10b	CLA0214	0	0	0	0	0	0	0	0	0	0	0	0	0	0	0	0	0	0	0	0	0	0	0	0	0	0	0	0	0	0	0	0	0	0	0	0	0	0	0	0	0	0	0	0	0	0	0	0
10b	CLA0219	1	1	1	1	1	0	1	1	0	0	0	0	0	0	0	0	0	1	1	1	1	1	0	0	0	0	0	0	0	0	0	0	0	0	0	0	0	0	0	0	0	0	0	0	0	0	0	0
10b	CLA0239	1	1	1	1	1	1	0	0	0	0	0	0	0	1	1	1	1	0	0	0	0	0	0	0	0	0	0	0	0	0	0	0	0	0	0	0	0	0	0	0	0	0	0	0	0	0	0	0
10b	CLA0251	1	1	1	1	1	0	1	1	0	0	0	0	0	0	0	0	0	1	1	0	1	1	0	0	0	0	0	0	0	0	0	0	0	0	0	0	0	0	0	0	0	0	0	0	0	0	0	0
10b	CLA0252	1	1	1	1	1	1	1	1	0	0	0	0	0	0	0	0	0	1	1	1	1	1	0	0	0	0	0	0	0	0	0	0	0	0	0	0	0	0	0	0	0	0	0	0	0	0	0	0
10b	CLA0275	1	1	1	1	1	0	1	0	0	0	0	0	0	0	0	0	0	1	1	1	1	1	0	0	0	0	0	0	0	0	0	0	0	0	0	0	0	0	0	0	0	0	0	0	0	0	0	0
10b	CLA0283	1	1	1	1	1	0	1	0	0	0	0	0	0	0	0	0	0	1	1	0	1	1	0	0	0	0	0	0	0	0	0	0	0	0	0	0	0	0	0	0	0	0	0	0	0	0	0	0
10b	CLA0284	1	1	1	1	1	1	1	0	0	0	0	0	0	0	0	0	0	1	1	1	1	1	0	0	0	0	0	0	0	0	0	0	0	0	0	0	0	0	0	0	0	0	0	0	0	0	0	0
10b	CLA0316	1	1	1	1	1	1	1	0	0	0	0	0	0	0	0	0	0	1	1	1	1	1	0	0	0	0	0	0	0	0	0	0	0	0	0	0	0	0	0	0	0	0	0	0	0	0	0	0
10b	CLA0326	1	1	1	1	1	0	1	1	0	0	0	0	0	0	0	0	0	1	1	0	1	1	0	0	0	0	0	0	0	0	0	0	0	0	0	0	0	0	0	0	0	0	0	0	0	0	0	0
10b	CLA0499	1	1	0	1	1	0	1	1	0	0	0	0	0	0	0	0	0	0	0	0	0	0	0	0	0	0	0	0	0	0	0	0	0	0	0	0	0	0	0	0	0	0	0	0	0	0	0	0
10b	CLA0500	1	1	1	1	1	1	1	0	0	0	0	0	0	0	0	0	0	1	1	1	1	1	0	0	0	0	0	0	0	0	0	0	0	0	0	0	0	0	0	0	0	0	0	0	0	0	0	0
10b	CSZ0253	1	1	1	1	1	0	1	0	0	0	0	0	0	0	0	0	0	1	1	0	1	1	0	0	0	0	0	0	0	0	0	0	0	0	0	0	0	0	0	0	0	0	0	0	0	0	0	0
10b	CSZ0287	1	1	1	1	1	0	1	1	0	0	0	0	0	0	0	0	0	1	1	0	0	1	0	0	0	0	0	0	0	0	0	0	0	0	0	0	0	0	0	0	0	0	0	0	0	0	0	0
10b	CSZ0290	1	1	1	1	1	1	1	0	0	0	0	0	0	0	0	0	0	1	1	1	1	1	0	0	0	0	0	0	0	0	0	0	0	0	0	0	0	0	0	0	0	0	0	0	0	0	0	0
10b	CSZ0335	1	1	1	1	1	0	1	1	0	0	0	0	0	0	0	0	0	1	1	1	1	1	0	0	0	0	0	0	0	0	0	0	0	0	0	0	0	0	0	0	0	0	0	0	0	0	0	0
10b	CSZ0346	1	1	1	1	1	0	1	0	0	0	0	0	0	0	0	0	0	1	1	1	1	1	0	0	0	0	0	0	0	0	0	0	0	0	0	0	0	0	0	0	0	0	0	0	0	0	0	0
10b	CVB0040	1	1	1	1	1	0	1	1	0	0	0	0	0	0	0	0	0	1	1	0	1	1	0	0	0	0	0	0	0	0	0	0	0	0	0	0	0	0	0	0	0	0	0	0	0	0	0	0
10b	CVB0067	1	1	1	1	1	0	1	0	0	0	0	0	0	0	0	0	0	1	1	1	1	1	0	0	0	0	0	0	0	0	0	0	0	0	0	0	0	0	0	0	0	0	0	0	0	0	0	0
10b	CVB0070	1	0	1	1	0	0	0	0	0	0	0	0	0	0	0	0	0	1	1	1	1	1	0	0	0	0	0	0	0	0	0	0	0	0	0	0	0	0	0	0	0	0	0	0	0	0	0	0
10b	CVB0091	1	1	1	1	0	0	1	1	0	0	0	0	0	0	1	0	1	0	0	0	0	0	0	0	0	0	0	0	0	0	0	0	0	0	0	0	0	0	0	0	0	0	0	0	0	0	0	0
10b	CVB0095	1	1	1	1	0	0	1	0	0	0	0	0	0	0	1	1	1	0	0	0	0	0	0	0	0	0	0	0	0	0	0	0	0	0	0	0	0	0	0	0	0	0	0	0	0	0	0	0
10b	LAB0067	1	1	0	1	1	0	1	0	0	0	0	0	0	0	0	0	0	0	0	0	0	0	0	0	0	0	0	0	0	0	0	0	0	0	0	0	0	0	0	0	0	0	0	0	0	0	0	0
10b	TA0003	1	1	0	1	1	0	1	1	0	0	0	0	0	0	0	0	0	0	0	0	0	0	0	0	0	0	0	0	0	0	0	0	0	0	0	0	0	0	0	0	0	0	0	0	0	0	0	0
10b	TA0005	1	1	1	1	1	1	1	0	0	0	0	0	0	1	1	1	1	0	0	0	0	0	0	0	0	0	0	0	0	0	0	0	0	0	0	0	0	0	0	0	0	0	0	0	0	0	0	0
10b	TA0008	1	1	1	1	1	0	1	1	0	0	0	0	0	0	1	0	1	0	0	0	0	0	0	0	0	0	0	0	0	0	0	0	0	0	0	0	0	0	0	0	0	0	0	0	0	0	0	0
10b	TA0009	1	1	1	1	0	0	1	0	0	0	0	0	0	1	1	1	1	0	0	0	0	0	0	0	0	0	0	0	0	0	0	0	0	0	0	0	0	0	0	0	0	0	0	0	0	0	0	0
10b	TA0014	1	1	1	1	0	0	1	0	0	0	0	0	0	0	1	0	0	0	0	0	0	0	0	0	0	0	0	0	0	0	0	0	0	0	0	0	0	0	0	0	0	0	0	0	0	0	0	0
10b	TA0018	1	1	1	1	0	0	1	0	0	0	0	0	0	0	1	0	1	0	0	0	0	0	0	0	0	0	0	0	0	0	0	0	0	0	0	0	0	0	0	0	0	0	0	0	0	0	0	0
10b	TA0019	1	1	0	1	0	0	1	0	0	0	0	0	0	0	0	0	0	0	0	0	0	0	0	0	0	0	0	0	0	0	0	0	0	0	0	0	0	0	0	0	0	0	0	0	0	0	0	0
10b	TA0022	1	1	1	1	0	0	1	0	0	0	0	0	0	0	0	0	0	1	1	1	0	0	0	0	0	0	0	0	0	0	0	0	0	0	0	0	0	0	0	0	0	0	0	0	0	0	0	0
10c	CC1586	1	0	1	0	0	0	0	0	0	0	0	0	0	0	0	0	0	0	0	0	0	0	0	1	1	0	0	0	0	0	0	0	0	0	0	0	0	0	0	0	0	0	0	0	0	0	0	0
10d	CCE0064	1	1	1	0	0	0	1	1	0	0	0	0	0	0	0	0	0	0	0	0	0	0	0	1	1	1	0	0	0	0	0	0	0	0	0	0	0	0	0	0	0	0	0	0	0	0	0	0
10d	CCE0095	1	1	1	1	1	0	1	1	0	0	0	0	0	0	0	0	0	0	0	0	0	0	0	1	1	1	1	0	0	0	0	0	0	0	0	0	0	0	0	0	0	0	0	0	0	0	0	0
10d	CCE0099	1	1	1	1	1	0	1	0	0	0	0	0	0	0	0	0	0	0	0	0	0	0	1	1	1	1	1	0	0	0	0	0	0	0	0	0	0	0	0	0	0	0	0	0	0	0	0	0
10d	CCE0100	1	1	1	1	1	1	1	1	0	0	0	0	0	0	0	0	0	0	0	0	0	0	0	1	1	1	1	0	0	0	0	0	0	0	0	0	0	0	0	0	0	0	0	0	0	0	0	0
10d	CCE0643	1	1	1	1	1	0	1	1	0	0	0	0	0	0	0	0	0	0	0	0	0	0	0	1	1	1	0	0	0	0	0	0	0	0	0	0	0	0	0	0	0	0	0	0	0	0	0	0
10d	CCE0706	1	1	1	0	1	0	1	0	0	0	0	0	0	0	0	0	0	0	0	0	0	0	0	1	0	0	0	0	0	0	0	0	0	0	0	0	0	0	0	0	0	0	0	0	0	0	0	0
10d	CCE0974	1	1	1	1	1	0	1	1	0	0	0	0	0	0	0	0	0	0	0	0	0	0	1	1	1	1	1	0	0	0	0	0	0	0	0	0	0	0	0	0	0	0	0	0	0	0	0	0
10d	CEB0089	1	1	1	1	1	0	1	1	0	0	0	0	0	0	0	0	0	0	0	0	0	0	1	1	1	1	1	1	0	0	0	0	0	0	0	0	0	0	0	0	0	0	0	0	0	0	0	0
10d	CVB0092	1	1	1	1	0	0	1	0	0	0	0	0	0	0	0	0	0	0	0	0	0	0	0	1	1	1	1	0	0	0	0	0	0	0	0	0	0	0	0	0	0	0	0	0	0	0	0	0
10e	CCE0244	1	1	1	1	1	1	0	0	0	0	0	0	0	0	1	0	1	0	0	0	0	0	0	0	0	0	0	0	0	0	0	0	0	0	0	0	0	0	0	0	0	0	0	0	0	0	0	0
10e	CCE1089	1	1	1	1	1	0	1	0	0	0	0	0	0	0	0	0	0	0	0	0	0	0	1	1	1	1	1	0	0	0	0	0	0	0	0	0	0	0	0	0	0	0	0	0	0	0	0	0
10e	CCE1173	1	1	1	1	1	0	1	1	0	0	0	0	0	0	0	0	0	0	0	0	0	0	0	1	1	1	0	0	0	0	0	0	0	0	0	0	0	0	0	0	0	0	0	0	0	0	0	0
10e	CCV0202	1	1	1	1	1	1	1	0	0	0	0	0	0	0	1	0	0	0	0	0	0	0	0	0	0	0	0	0	0	0	0	0	0	0	0	0	0	0	0	0	0	0	0	0	0	0	0	0
10e	CCV0210	1	1	1	1	1	1	1	0	0	0	0	0	0	0	1	0	0	0	0	0	0	0	0	0	0	0	0	0	0	0	0	0	0	0	0	0	0	0	0	0	0	0	0	0	0	0	0	0
10e	CCV0214	1	1	1	1	1	1	1	1	0	0	0	0	0	1	1	0	0	0	0	0	0	0	0	0	0	0	0	0	0	0	0	0	0	0	0	0	0	0	0	0	0	0	0	0	0	0	0	0
10e	CSZ0424	1	1	1	1	1	1	0	0	0	0	0	0	0	1	1	0	0	0	0	0	0	0	0	0	0	0	0	0	0	0	0	0	0	0	0	0	0	0	0	0	0	0	0	0	0	0	0	0
10e	JFJ0060	1	1	1	1	1	1	0	0	0	0	0	0	0	1	1	0	0	0	0	0	0	0	0	0	0	0	0	0	0	0	0	0	0	0	0	0	0	0	0	0	0	0	0	0	0	0	0	0
10e	SZB0071	1	1	1	1	1	1	0	0	0	0	0	0	0	1	1	0	1	0	0	0	0	0	0	0	0	0	0	0	0	0	0	0	0	0	0	0	0	0	0	0	0	0	0	0	0	0	0	0
10f	CCE0153	1	1	1	1	1	1	1	1	0	0	0	0	0	0	0	0	0	0	0	0	0	0	0	1	1	1	1	0	0	0	0	0	0	0	0	0	0	0	0	0	0	0	0	0	0	0	0	0
10f	CCE1094	1	1	1	1	1	1	1	1	0	0	0	0	0	0	0	0	0	0	0	0	0	0	0	1	1	1	1	0	0	0	0	0	0	0	0	0	0	0	0	0	0	0	0	0	0	0	0	0
10f	CCE1095	1	1	1	1	1	1	1	1	0	0	0	0	0	0	0	0	0	0	0	0	0	0	1	1	1	1	1	0	0	0	0	0	0	0	0	0	0	0	0	0	0	0	0	0	0	0	0	0
10f	CCE1101	1	1	1	1	1	1	1	1	0	0	0	0	0	0	0	0	0	0	0	0	0	0	1	1	1	1	1	0	0	0	0	0	0	0	0	0	0	0	0	0	0	0	0	0	0	0	0	0
10g	CCV0213	1	1	0	0	1	0	0	0	0	0	0	0	0	0	0	0	0	0	0	0	0	0	0	0	0	0	0	0	0	0	0	0	0	0	0	0	0	0	0	0	0	0	0	0	0	0	0	0
11	83.1	1	1	1	1	0	0	0	0	1	1	0	0	0	0	0	0	0	0	0	0	0	0	0	0	0	0	0	0	0	0	0	0	0	0	0	0	0	0	0	1	1	0	0	0	0	0	1	1
11	CFBP4407	1	1	1	1	0	0	0	0	1	1	1	1	0	0	0	0	0	0	0	0	0	0	0	0	0	0	0	0	0	0	1	1	1	1	1	0	0	0	0	0	0	1	0	0	0	0	0	0
12a	GAW0112	0	0	0	0	0	0	0	0	0	0	0	0	0	0	0	0	0	0	0	0	0	0	0	0	0	0	0	0	0	0	0	0	0	0	0	0	0	0	0	0	0	0	0	0	0	0	0	0
12a	GAW0119	0	0	0	0	0	0	0	0	0	0	0	0	0	0	0	0	0	0	0	0	0	0	0	0	0	0	0	0	0	0	0	0	0	0	0	0	0	0	0	0	0	0	0	0	0	0	0	0
12a	GAW0156	0	0	0	0	0	0	0	0	0	0	0	0	0	0	0	0	0	0	0	0	0	0	0	0	0	0	0	0	0	0	0	0	0	0	0	0	0	0	0	0	0	0	0	0	0	0	0	0
12b	GAW0113	0	0	0	0	0	0	0	0	0	0	0	0	0	0	0	0	0	0	0	0	0	0	0	0	0	0	0	0	0	0	0	0	0	0	0	0	0	0	0	0	0	0	0	0	0	0	0	0
13a	CCE0076	0	0	0	0	0	0	0	0	0	0	0	0	0	0	0	0	0	0	0	0	0	0	0	0	0	0	0	0	0	0	0	0	0	0	0	0	0	0	0	0	0	0	0	0	0	0	0	0
13a	CCE0118	0	0	0	0	0	0	0	0	0	0	0	0	0	0	0	0	0	0	0	0	0	0	0	0	0	0	0	0	0	0	0	0	0	0	0	0	0	0	0	0	0	0	0	0	0	0	0	0
13a	CCE0151	0	0	0	0	0	0	0	0	0	0	0	0	0	0	0	0	0	0	0	0	0	0	0	0	0	0	0	0	0	0	0	0	0	0	0	0	0	0	0	0	0	0	0	0	0	0	0	0
13a	CCE0237	0	0	0	0	0	0	0	0	0	0	0	0	0	0	0	0	0	0	0	0	0	0	0	0	0	0	0	0	0	0	0	0	0	0	0	0	0	0	0	0	0	0	0	0	0	0	0	0
13a	CCE0636	0	0	0	0	0	0	0	0	0	0	0	0	0	0	0	0	0	0	0	0	0	0	0	0	0	0	0	0	0	0	0	0	0	0	0	0	0	0	0	0	0	0	0	0	0	0	0	0
13a	CCE0641	0	0	0	0	0	0	0	0	0	0	0	0	0	0	0	0	0	0	0	0	0	0	0	0	0	0	0	0	0	0	0	0	0	0	0	0	0	0	0	0	0	0	0	0	0	0	0	0
13a	CCE0646	0	0	0	0	0	0	0	0	0	0	0	0	0	0	0	0	0	0	0	0	0	0	0	0	0	0	0	0	0	0	0	0	0	0	0	0	0	0	0	0	0	0	0	0	0	0	0	0
13a	CCE0667	0	0	0	0	0	0	0	0	0	0	0	0	0	0	0	0	0	0	0	0	0	0	0	0	0	0	0	0	0	0	0	0	0	0	0	0	0	0	0	0	0	0	0	0	0	0	0	0
13a	CCE0668	0	0	0	0	0	0	0	0	0	0	0	0	0	0	0	0	0	0	0	0	0	0	0	0	0	0	0	0	0	0	0	0	0	0	0	0	0	0	0	0	0	0	0	0	0	0	0	0
13a	CCE0675	0	0	0	0	0	0	0	0	0	0	0	0	0	0	0	0	0	0	0	0	0	0	0	0	0	0	0	0	0	0	0	0	0	0	0	0	0	0	0	0	0	0	0	0	0	0	0	0
13a	CCE0676	0	0	0	0	0	0	0	0	0	0	0	0	0	0	0	0	0	0	0	0	0	0	0	0	0	0	0	0	0	0	0	0	0	0	0	0	0	0	0	0	0	0	0	0	0	0	0	0
13a	CCE0677	0	0	0	0	0	0	0	0	0	0	0	0	0	0	0	0	0	0	0	0	0	0	0	0	0	0	0	0	0	0	0	0	0	0	0	0	0	0	0	0	0	0	0	0	0	0	0	0
13a	CCE0681	0	0	0	0	0	0	0	0	0	0	0	0	0	0	0	0	0	0	0	0	0	0	0	0	0	0	0	0	0	0	0	0	0	0	0	0	0	0	0	0	0	0	0	0	0	0	0	0
13a	CCE0878	0	0	0	0	0	0	0	0	0	0	0	0	0	0	0	0	0	0	0	0	0	0	0	0	0	0	0	0	0	0	0	0	0	0	0	0	0	0	0	0	0	0	0	0	0	0	0	0
13a	CCE0889	0	0	0	0	0	0	0	0	0	0	0	0	0	0	0	0	0	0	0	0	0	0	0	0	0	0	0	0	0	0	0	0	0	0	0	0	0	0	0	0	0	0	0	0	0	0	0	0
13a	CCE0915	0	0	0	0	0	0	0	0	0	0	0	0	0	0	0	0	0	0	0	0	0	0	0	0	0	0	0	0	0	0	0	0	0	0	0	0	0	0	0	0	0	0	0	0	0	0	0	0
13a	CCE0918	0	0	0	0	0	0	0	0	0	0	0	0	0	0	0	0	0	0	0	0	0	0	0	0	0	0	0	0	0	0	0	0	0	0	0	0	0	0	0	0	0	0	0	0	0	0	0	0
13a	CCE0950	0	0	0	0	0	0	0	0	0	0	0	0	0	0	0	0	0	0	0	0	0	0	0	0	0	0	0	0	0	0	0	0	0	0	0	0	0	0	0	0	0	0	0	0	0	0	0	0
13a	CCV0055	0	0	0	0	0	0	0	0	0	0	0	0	0	0	0	0	0	0	0	0	0	0	0	0	0	0	0	0	0	0	0	0	0	0	0	0	0	0	0	0	0	0	0	0	0	0	0	0
13a	CCV0100	0	0	0	0	0	0	0	0	0	0	0	0	0	0	0	0	0	0	0	0	0	0	0	0	0	0	0	0	0	0	0	0	0	0	0	0	0	0	0	0	0	0	0	0	0	0	0	0
13a	CCV0104	0	0	0	0	0	0	0	0	0	0	0	0	0	0	0	0	0	0	0	0	0	0	0	0	0	0	0	0	0	0	0	0	0	0	0	0	0	0	0	0	0	0	0	0	0	0	0	0
13a	CCV0170	0	0	0	0	0	0	0	0	0	0	0	0	0	0	0	0	0	0	0	0	0	0	0	0	0	0	0	0	0	0	0	0	0	0	0	0	0	0	0	0	0	0	0	0	0	0	0	0
13a	CSZ0137	0	0	0	0	0	0	0	0	0	0	0	0	0	0	0	0	0	0	0	0	0	0	0	0	0	0	0	0	0	0	0	0	0	0	0	0	0	0	0	0	0	0	0	0	0	0	0	0
13a	CSZ0143	0	0	0	0	0	0	0	0	0	0	0	0	0	0	0	0	0	0	0	0	0	0	0	0	0	0	0	0	0	0	0	0	0	0	0	0	0	0	0	0	0	0	0	0	0	0	0	0
13a	CSZ0240	0	0	0	0	0	0	0	0	0	0	0	0	0	0	0	0	0	0	0	0	0	0	0	0	0	0	0	0	0	0	0	0	0	0	0	0	0	0	0	0	0	0	0	0	0	0	0	0
13a	CSZ0256	0	0	0	0	0	0	0	0	0	0	0	0	0	0	0	0	0	0	0	0	0	0	0	0	0	0	0	0	0	0	0	0	0	0	0	0	0	0	0	0	0	0	0	0	0	0	0	0
13a	CSZ0288	0	0	0	0	0	0	0	0	0	0	0	0	0	0	0	0	0	0	0	0	0	0	0	0	0	0	0	0	0	0	0	0	0	0	0	0	0	0	0	0	0	0	0	0	0	0	0	0
13a	CSZ0289	0	0	0	0	0	0	0	0	0	0	0	0	0	0	0	0	0	0	0	0	0	0	0	0	0	0	0	0	0	0	0	0	0	0	0	0	0	0	0	0	0	0	0	0	0	0	0	0
13a	CSZ0291	0	0	0	0	0	0	0	0	0	0	0	0	0	0	0	0	0	0	0	0	0	0	0	0	0	0	0	0	0	0	0	0	0	0	0	0	0	0	0	0	0	0	0	0	0	0	0	0
13a	CSZ0313	0	0	0	0	0	0	0	0	0	0	0	0	0	0	0	0	0	0	0	0	0	0	0	0	0	0	0	0	0	0	0	0	0	0	0	0	0	0	0	0	0	0	0	0	0	0	0	0
13a	CSZ0317	0	0	0	0	0	0	0	0	0	0	0	0	0	0	0	0	0	0	0	0	0	0	0	0	0	0	0	0	0	0	0	0	0	0	0	0	0	0	0	0	0	0	0	0	0	0	0	0
13a	CSZ0318	0	0	0	0	0	0	0	0	0	0	0	0	0	0	0	0	0	0	0	0	0	0	0	0	0	0	0	0	0	0	0	0	0	0	0	0	0	0	0	0	0	0	0	0	0	0	0	0
13a	CSZ0319	0	0	0	0	0	0	0	0	0	0	0	0	0	0	0	0	0	0	0	0	0	0	0	0	0	0	0	0	0	0	0	0	0	0	0	0	0	0	0	0	0	0	0	0	0	0	0	0
13a	CSZ0320	0	0	0	0	0	0	0	0	0	0	0	0	0	0	0	0	0	0	0	0	0	0	0	0	0	0	0	0	0	0	0	0	0	0	0	0	0	0	0	0	0	0	0	0	0	0	0	0
13a	CSZ0322	0	0	0	0	0	0	0	0	0	0	0	0	0	0	0	0	0	0	0	0	0	0	0	0	0	0	0	0	0	0	0	0	0	0	0	0	0	0	0	0	0	0	0	0	0	0	0	0
13a	CSZ0323	0	0	0	0	0	0	0	0	0	0	0	0	0	0	0	0	0	0	0	0	0	0	0	0	0	0	0	0	0	0	0	0	0	0	0	0	0	0	0	0	0	0	0	0	0	0	0	0
13a	CSZ0324	0	0	0	0	0	0	0	0	0	0	0	0	0	0	0	0	0	0	0	0	0	0	0	0	0	0	0	0	0	0	0	0	0	0	0	0	0	0	0	0	0	0	0	0	0	0	0	0
13a	CSZ0325	0	0	0	0	0	0	0	0	0	0	0	0	0	0	0	0	0	0	0	0	0	0	0	0	0	0	0	0	0	0	0	0	0	0	0	0	0	0	0	0	0	0	0	0	0	0	0	0
13a	CSZ0327	0	0	0	0	0	0	0	0	0	0	0	0	0	0	0	0	0	0	0	0	0	0	0	0	0	0	0	0	0	0	0	0	0	0	0	0	0	0	0	0	0	0	0	0	0	0	0	0
13a	CSZ0328	0	0	0	0	0	0	0	0	0	0	0	0	0	0	0	0	0	0	0	0	0	0	0	0	0	0	0	0	0	0	0	0	0	0	0	0	0	0	0	0	0	0	0	0	0	0	0	0
13a	SZ0131	0	0	0	0	0	0	0	0	0	0	0	0	0	0	0	0	0	0	0	0	0	0	0	0	0	0	0	0	0	0	0	0	0	0	0	0	0	0	0	0	0	0	0	0	0	0	0	0
13b	CCV0567	0	0	0	0	0	0	0	0	0	0	0	0	0	0	0	0	0	0	0	0	0	0	0	0	0	0	0	0	0	0	0	0	0	0	0	0	0	0	0	0	0	0	0	0	0	0	0	0
13b	CLA0302	0	0	0	0	0	0	0	0	0	0	0	0	0	0	0	0	0	0	0	0	0	0	0	0	0	0	0	0	0	0	0	0	0	0	0	0	0	0	0	0	0	0	0	0	0	0	0	0
13b	JFJ-0046	0	0	0	0	0	0	0	0	0	0	0	0	0	0	0	0	0	0	0	0	0	0	0	0	0	0	0	0	0	0	0	0	0	0	0	0	0	0	0	0	0	0	0	0	0	0	0	0
13b	JFJ-0058	0	0	0	0	0	0	0	0	0	0	0	0	0	0	0	0	0	0	0	0	0	0	0	0	0	0	0	0	0	0	0	0	0	0	0	0	0	0	0	0	0	0	0	0	0	0	0	0
[truncated: 17 more columns]

## Sheet: ACP8_HID
0.553358	0.43786
0.690018	0.125302
0.690018	0.125302
-0.256888	0.580964
-0.133661	0.339595
-0.133661	0.339595
-0.46762	-0.54658
-0.469961	-0.547637
-0.474235	-0.545628
-0.474958	-0.546737
-0.146189	-0.167853
-0.153831	-0.0829499
-0.158842	-0.0697281
-0.0760279	0.0226039
-0.156577	-0.0967928
-0.312374	0.775479
-0.311962	0.769407
-0.255776	0.659258
-0.284881	0.736494
-0.284881	0.736494
-0.000438675	-0.0364024
-0.00351584	-0.0467328
-0.0490282	-0.133021
-0.0576617	-0.144039
-0.0947632	-0.183087
-0.111795	-0.199316
-0.0947632	-0.183087
-0.0632266	-0.0985893
0.516471	-0.0110603
0.840639	-0.018396
0.851555	-0.0168173
0.841028	-0.0121623
0.767876	-0.00971239
0.513035	-0.00915965
0.0290127	0.000473111
0.0290127	0.000473111
0.0290127	0.000473111
0.0290127	0.000473111
-0.0947632	-0.183087
-0.207508	-0.291666
-0.168798	-0.241196
-0.207508	-0.291666
-0.207508	-0.291666
-0.0632266	-0.0985893
-0.0632266	-0.0985893
0.372585	-0.00479148
0.365797	-0.00553596
-0.00577739	0.0128937
-0.00586002	0.00617343
0.135386	-0.0022227
0.129084	-0.00214737
0.683643	-0.0142276
0.682702	-0.0165175
0.682702	-0.0165175
0.0660919	-0.0239434
0.102664	-0.0294923
-0.0139592	-0.00959597
-0.0748117	0.00444659
-0.044597	0.00831189
-0.0526462	0.0137938
-0.326672	0.705459
-0.297934	0.662011

## Sheet: ACP8_HID1
-1.12742	0.360361
-0.420319	1.31403
-1.31245	-0.538683
-0.420319	1.31403
-0.420319	1.31403
-1.31245	-0.538683
-0.420319	1.31403
-0.420319	1.31403
-1.31245	-0.538683
-0.420319	1.31403
-1.31245	-0.538683
-0.420319	1.31403
-0.420319	1.31403
-1.31245	-0.538683
-0.420319	1.31403
-0.420319	1.31403
-1.31245	-0.538683
-0.420319	1.31403
-1.31245	-0.538683
0.0466066	0.0198785
-0.420319	1.31403
-1.31245	-0.538683
-0.420319	1.31403
-0.420319	1.31403
-0.420319	1.31403
-1.31245	-0.538683
-0.420319	1.31403
-0.420319	1.31403
-0.420319	1.31403
-0.420319	1.31403
-0.420319	1.31403
-0.420319	1.31403
0.207577	1.29827
-1.12742	0.360361
-1.31245	-0.538683
-0.918682	-0.181222
-0.420319	1.31403
-0.420319	1.31403
-0.918682	-0.181222
-0.918682	-0.181222
-0.420319	1.31403
-1.12742	0.360361
-1.31245	-0.538683
-1.31245	-0.538683
-1.31245	-0.538683
-1.31245	-0.538683
-1.31245	-0.538683
-1.31245	-0.538683
-1.31245	-0.538683
-1.31245	-0.538683
-1.31245	-0.538683
-1.31245	-0.538683
-1.31245	-0.538683
-1.31245	-0.538683
-0.420319	1.31403
-1.31245	-0.538683
-1.31245	-0.538683
-1.31245	-0.538683
-1.31245	-0.538683
-1.31245	-0.538683
-1.38561	1.11293
-0.420319	1.31403
-1.38561	1.11293
-1.38561	1.11293
-1.38561	1.11293
-0.420319	1.31403
-1.38561	1.11293
-1.31245	-0.538683
-0.420319	1.31403
-1.77938	0.755473
-1.31245	-0.538683
-1.31245	-0.538683
-1.31245	-0.538683
-1.52119	0.00290009
-1.77938	0.755473
-1.77938	0.755473
-1.52119	0.00290009
-2.65765	-3.17803
-1.31245	-0.538683
-2.01164	-0.887381
-0.0384403	-0.569086
-0.0384403	-0.569086
0.625547	-0.580102
-1.31245	-0.538683
3.16581	-0.0407509
-1.31245	-0.538683
-0.652586	-0.32882
-0.446253	-0.201176
0.00521301	-0.0127666
3.65857	-0.0501551
-0.837325	-0.265807
2.73285	-0.0335592
-0.899443	1.12141
-1.31245	-0.538683
-0.652586	-0.32882
4.93537	-0.0912392
3.43525	-0.0437515
-1.31245	-0.538683
-0.0434222	0.0469402
-0.0434222	0.0469402
-1.31245	-0.538683
-0.652586	-0.32882
4.07927	-0.0595743
-0.652586	-0.32882
3.01549	-0.148067
2.3131	-0.137875
2.69423	-0.364991
1.64911	-0.126859
-0.684556	-0.554447
-0.652586	-0.32882
-0.652586	-0.32882
-0.0434222	0.0469402
2.3131	-0.137875
3.43525	-0.0437515
1.11188	0.531059
0.674503	0.00411479
1.32062	-0.0105242
-0.509255	1.183
2.73285	-0.0335592
-0.468731	-0.394877
2.06887	-0.0225432
1.32062	-0.0105242
-0.251067	0.430424
-0.603951	-0.388526
0.674503	0.00411479
4.30259	-0.0659779
-0.248663	-0.238803
0.674503	0.00411479
2.26593	1.2606
2.73285	-0.0335592
-1.31245	-0.538683
-0.446253	-0.201176
-0.0683055	0.522466
-0.383882	-0.232452
1.98461	-0.0215402
1.32062	-0.0105242
0.674503	0.00411479
2.73285	-0.0335592
-0.162131	0.561462
-1.31245	-0.538683
0.00521301	-0.0127666
2.73285	-0.0335592
0.140432	-0.0191173
-0.248663	-0.238803
4.93537	-0.0912392
2.07843	-0.060536
-1.31245	-0.538683
-0.262398	-0.267234
-0.65347	-0.331865
-1.31245	-0.538683
2.73285	-0.0335592
-1.31245	-0.538683
-0.262398	-0.267234
0.00521301	-0.0127666
3.01549	-0.148067
0.375099	-0.0964564
-0.652586	-0.32882
2.78083	-0.0707283
4.39533	-0.178962
2.73285	-0.0335592
-0.837325	-0.265807
-0.187597	-2.05259
2.35736	-0.0270397
-0.234065	-0.472216
-0.432517	-0.172745
2.26593	1.2606
-0.432517	-0.172745
-0.468731	-0.394877
-0.0434222	0.0469402
0.375099	-0.0964564
1.98461	-0.0215402
0.674503	0.00411479
2.73285	-0.0335592
4.30259	-0.0659779
1.32062	-0.0105242
2.73285	-0.0335592
1.32062	-0.0105242
4.39438	-0.0652265
3.7513	-0.163139
0.584474	0.0311765
3.7513	-0.163139
2.57209	0.470855
0.768329	-0.034881
1.32062	-0.0105242
-1.31245	-0.538683
2.73285	-0.0335592
-0.248663	-0.238803
0.0466066	0.0198785
0.0466066	0.0198785
0.0466066	0.0198785
-1.00072	0.729681
1.98461	-0.0215402
-0.837325	-0.265807
-0.837325	-0.265807
-0.788689	-0.325514
-0.251067	0.430424
-0.177549	-0.104808
3.01549	-0.148067
-0.0683055	0.522466
-0.432517	-0.172745
1.64911	-0.126859
3.65857	-0.0501551
0.0466066	0.0198785
-0.262398	-0.267234
-0.468731	-0.394877
-0.652586	-0.32882
-0.837325	-0.265807
-0.0423292	-0.111159
0.140432	-0.0191173
-0.468731	-0.394877
-0.262398	-0.267234
0.140432	-0.0191173
3.65857	-0.0501551
-0.617256	-0.109733
2.73285	-0.0335592
0.143315	-1.08426
0.719373	-0.619097
-0.190489	-2.32793
-0.603951	-0.388526
-0.397618	-0.260883
-0.397618	-0.260883
-0.0423292	-0.111159
-0.226184	-0.0451015
-1.31245	-0.538683
-0.432517	-0.172745
-1.40139	-0.669721
-1.31245	-0.538683
-1.21863	-0.577679
4.93537	-0.0912392
4.93537	-0.0912392
5.67118	-0.106311
5.67118	-0.106311
6.3152	-0.122133
5.57939	-0.107062
4.93537	-0.0912392
5.67118	-0.106311
6.3152	-0.122133
4.93537	-0.0912392
5.57939	-0.107062
5.57939	-0.107062
4.93537	-0.0912392
5.57939	-0.107062
4.93537	-0.0912392
-1.31245	-0.538683
4.93537	-0.0912392
5.67118	-0.106311
5.67118	-0.106311
4.93537	-0.0912392
6.3152	-0.122133
4.93537	-0.0912392
6.3152	-0.122133
6.3152	-0.122133
5.67118	-0.106311
4.93537	-0.0912392
5.57939	-0.107062
5.57939	-0.107062
-1.31245	-0.538683
5.57939	-0.107062
4.93537	-0.0912392
4.93537	-0.0912392
5.57939	-0.107062
4.93537	-0.0912392
5.57939	-0.107062
5.67118	-0.106311
6.3152	-0.122133
1.32062	-0.0105242
5.67118	-0.106311
4.93537	-0.0912392
4.93537	-0.0912392
4.93537	-0.0912392
4.93537	-0.0912392
5.67118	-0.106311
5.67118	-0.106311
5.67118	-0.106311
5.67118	-0.106311
5.67118	-0.106311
6.3152	-0.122133
5.57939	-0.107062
5.57939	-0.107062
5.57939	-0.107062
6.3152	-0.122133
6.3152	-0.122133
3.56898	-0.0700309
2.687	-0.0317325
4.93537	-0.0912392
5.67118	-0.106311
4.93537	-0.0912392
4.23297	-0.0810468
6.3152	-0.122133
5.67118	-0.106311
6.3152	-0.122133
6.3152	-0.122133
4.93537	-0.0912392
4.93537	-0.0912392
3.56898	-0.0700309
5.67118	-0.106311
5.67118	-0.106311
5.67118	-0.106311
5.67118	-0.106311
6.3152	-0.122133
4.93537	-0.0912392
6.3152	-0.122133
5.57939	-0.107062
6.3152	-0.122133
6.3152	-0.122133
6.3152	-0.122133
5.67118	-0.106311
3.33102	-0.0475553
5.57939	-0.107062
5.57939	-0.107062
2.20993	-0.628592
3.8392	-0.438508
0.405761	-0.211826
0.709809	-0.581105
0.709809	-0.581105
1.3738	-0.592121
-1.31245	-0.538683
1.3738	-0.592121
0.794856	0.00785949
2.72022	-0.618136
2.01782	-0.607943
4.07927	-0.0595743
4.07927	-0.0595743
2.73285	-0.0335592
2.73285	-0.0335592
2.06887	-0.0225432
3.43525	-0.0437515
0.794856	0.00785949
0.674503	0.00411479
4.07927	-0.0595743
4.17106	-0.058823
4.07927	-0.0595743
4.07927	-0.0595743
2.73285	-0.0335592
2.73285	-0.0335592
2.73285	-0.0335592
2.06887	-0.0225432
2.06887	-0.0225432
2.73285	-0.0335592
3.37688	-0.049382
3.43525	-0.0437515
2.73285	-0.0335592
2.73285	-0.0335592
3.43525	-0.0437515
3.37688	-0.049382
2.73285	-0.0335592
2.73285	-0.0335592
3.43525	-0.0437515
0.794856	0.00785949
4.17106	-0.058823
-0.953298	-0.770387
2.73285	-0.0335592
3.43525	-0.0437515
4.07927	-0.0595743
2.07619	-0.602313
2.73285	-0.0335592
2.73285	-0.0335592
2.06887	-0.0225432
4.07927	-0.0595743
1.3738	-0.592121
2.73285	-0.0335592
3.37688	-0.049382
4.07927	-0.0595743
3.43525	-0.0437515
3.37688	-0.049382
2.06887	-0.0225432
4.07927	-0.0595743
2.35736	-0.0270397
3.37688	-0.049382
2.73285	-0.0335592
2.01782	-0.607943
1.98461	-0.0215402
4.81509	-0.0746458
2.73285	-0.0335592
-0.162131	0.561462
2.73285	-0.0335592
1.32062	-0.0105242
2.73285	-0.0335592
2.73285	-0.0335592
0.0466066	0.0198785
2.73285	-0.0335592
3.43525	-0.0437515
1.69337	-0.0160237
0.465765	0.545698
-0.170433	-0.193241
2.73285	-0.0335592
3.37688	-0.049382
0.0466066	0.0198785
2.73285	-0.0335592
2.01782	-0.607943
0.709809	-0.581105
1.7007	-0.595793
2.35736	-0.0270397
2.73285	-0.0335592
1.55998	0.0221736
1.55998	0.0221736
-1.31245	-0.538683
-1.31245	-0.538683
-1.31245	-0.538683
-1.31245	-0.538683
-1.31245	-0.538683
-1.31245	-0.538683
-1.31245	-0.538683
-1.31245	-0.538683
-1.31245	-0.538683
-1.31245	-0.538683
-1.31245	-0.538683
-1.31245	-0.538683
-1.31245	-0.538683
-1.31245	-0.538683
0.0466066	0.0198785
-1.31245	-0.538683
-2.78718	-2.49398
-3.28555	-3.16227
-3.28555	-3.16227
-3.28555	-3.16227
-1.80845	-1.20177
-3.28555	-3.16227
-3.28555	-3.16227
-3.28555	-3.16227
-3.28555	-3.16227
-3.28555	-3.16227
-3.28555	-3.16227
-3.28555	-3.16227
-3.28555	-3.16227
-3.28555	-3.16227
-3.28555	-3.16227
-3.28555	-3.16227
-3.28555	-3.16227
-3.28555	-3.16227
-3.28555	-3.16227
-3.28555	-3.16227
-3.28555	-3.16227
-3.28555	-3.16227
-2.29118	-1.83089
-3.28555	-3.16227
-3.28555	-3.16227
-3.28555	-3.16227
-3.28555	-3.16227
-3.28555	-3.16227
-3.28555	-3.16227
-3.28555	-3.16227
-3.28555	-3.16227
-3.28555	-3.16227
-3.28555	-3.16227
-3.28555	-3.16227
-3.28555	-3.16227
-3.28555	-3.16227
-3.28555	-3.16227
-3.28555	-3.16227
-3.28555	-3.16227
-1.31245	-0.538683
-1.31245	-0.538683
-3.28555	-3.16227
-3.28555	-3.16227
-3.28555	-3.16227
-3.28555	-3.16227
-3.28555	-3.16227
-3.28555	-3.16227
-3.28555	-3.16227
-3.28555	-3.16227
-3.28555	-3.16227
-3.28555	-3.16227
-3.28555	-3.16227
-3.28555	-3.16227
-3.28555	-3.16227
-3.28555	-3.16227
-3.28555	-3.16227
-3.28555	-3.16227
-2.78718	-2.49398
-2.79655	-2.51682
-3.28555	-3.16227
-3.28555	-3.16227
-3.28555	-3.16227
-3.28555	-3.16227
-3.28555	-3.16227
-7.40535	-9.2234
-6.49603	-7.73276
-7.40535	-9.2234
-7.40535	-9.2234
-6.49603	-7.73276
-3.28555	-3.16227
-3.74217	-3.76376
-3.28555	-3.16227
-2.29118	-1.83089
-3.28555	-3.16227
-3.74217	-3.76376
-2.78718	-2.49398
-2.78718	-2.49398
-3.28555	-3.16227
-3.74217	-3.76376
-2.78955	-2.49919
-2.29118	-1.83089
-3.74217	-3.76376
-3.74217	-3.76376
-3.24617	-3.10067
-3.28555	-3.16227
-3.74217	-3.76376
-3.28555	-3.16227
-3.28555	-3.16227
-3.28555	-3.16227
-3.74217	-3.76376
-2.29118	-1.83089
-3.74217	-3.76376
-3.28555	-3.16227
-3.28555	-3.16227
-1.31245	-0.538683
-1.31245	-0.538683
-1.31245	-0.538683
-2.29118	-1.83089
-2.29981	-1.85242
-1.52119	0.00290009
-0.814089	0.956574
-1.77938	0.755473
-0.814089	0.956574
-1.77938	0.755473
-0.814089	0.956574
-1.77938	0.755473
-1.77938	0.755473
-1.31245	-0.538683
-0.814089	0.956574
-1.77938	0.755473
-0.814089	0.956574
-1.31245	-0.538683
-1.77938	0.755473
-0.814089	0.956574
-1.77938	0.755473
-1.77938	0.755473
-1.77938	0.755473
-0.420319	1.31403
-0.420319	1.31403
-0.162131	0.561462
-0.420319	1.31403
-0.420319	1.31403
-0.420319	1.31403
-0.420319	1.31403
-1.31245	-0.538683
-1.31245	-0.538683
-1.31245	-0.538683
-1.31245	-0.538683
-0.420319	1.31403
-1.31245	-0.538683
-1.31245	-0.538683
-0.420319	1.31403
-0.420319	1.31403
-0.162131	0.561462
-1.31245	-0.538683
-1.31245	-0.538683
-0.420319	1.31403
-0.420319	1.31403
-1.31245	-0.538683
-0.420319	1.31403
-0.420319	1.31403
-0.420319	1.31403
-1.31245	-0.538683
-1.31245	-0.538683
-0.420319	1.31403
-0.420319	1.31403
-1.31245	-0.538683
-1.31245	-0.538683
-1.31245	-0.538683
-0.420319	1.31403
-1.31245	-0.538683
-1.31245	-0.538683
-0.420319	1.31403
-0.420319	1.31403
-0.420319	1.31403
-0.420319	1.31403
-0.420319	1.31403
-0.420319	1.31403
-0.420319	1.31403
-0.420319	1.31403
-0.420319	1.31403
-0.420319	1.31403
-1.31245	-0.538683
-0.420319	1.31403
-0.420319	1.31403
0.0466066	0.0198785
-1.31245	-0.538683
-1.95935	1.08846
-1.77938	0.755473
-5.08719	10.0394
-4.87846	9.49785
-3.28365	2.63011
-3.84994	7.88197
-4.41142	9.55212
-3.05156	5.53205
-3.86059	7.91837
-1.37509	0.377249
-1.94892	0.220576
-3.88835	8.17356
-0.420319	1.31403
-2.02253	2.61075
-2.59636	2.45408
-2.81643	2.29801
-4.69342	10.3969
-2.42536	2.36264
-4.69342	10.3969
-2.02253	2.61075
-4.49467	9.98463
-2.35949	1.13318
-1.72798	1.83197
-2.02253	2.61075
-2.02253	2.61075
-1.31245	-0.538683
-2.21287	1.97881
0.0466066	0.0198785
-2.28071	3.36333
-1.95468	1.22624
-3.05156	5.53205
-1.96295	-0.769911
-2.56276	-0.292959
-1.74288	-0.613836
-3.31984	5.06552
-3.05156	5.53205
-1.95935	1.08846
-3.95448	8.38729
-2.02253	2.61075
-4.69342	10.3969
-4.69342	10.3969
-2.59462	4.36722
-2.59462	4.36722
-4.95161	11.1495
-2.46572	-0.165458
-4.41142	9.55212
-3.27119	9.43316
-4.69342	10.3969
-4.15324	8.79955
-3.72814	10.598
-4.41142	9.55212
-3.72814	10.598
-1.05724	2.81185
-4.15324	8.79955
-2.28071	3.36333
-3.86059	7.91837
-3.27119	9.43316
-4.95161	11.1495
-0.837325	-0.265807
-4.69342	10.3969
-3.59175	7.12939
-4.69342	10.3969
-2.81643	2.29801
-2.33014	0.944576
-2.02253	2.61075
-1.63328	1.12982
-0.0384403	-0.569086
0.158621	0.714055
1.86745	-0.0607299
2.00303	1.0493
2.90525	0.280908
2.96832	1.2504
0.925146	1.06602
-0.499524	0.344597
2.64706	1.03348
3.38287	1.01841
-0.614003	0.450283
-0.0161706	0.128386
-0.186273	0.623274
-0.186273	0.623274
0.0224647	0.0816908
2.96755	1.24458
-0.918682	-0.181222
-4.8112	-6.53921
-7.21096	-12.1437
-1.31245	-0.538683
-1.31245	-0.538683
-1.31245	-0.538683
-1.31245	-0.538683
-1.31245	-0.538683
-1.31245	-0.538683
-1.31245	-0.538683
-1.31245	-0.538683
-1.31245	-0.538683
-1.31245	-0.538683
-1.31245	-0.538683
-1.31245	-0.538683
-1.31245	-0.538683
-1.31245	-0.538683
-1.31245	-0.538683
-1.31245	-0.538683
-1.31245	-0.538683
-1.31245	-0.538683
-1.31245	-0.538683
-1.31245	-0.538683
-1.31245	-0.538683
-1.31245	-0.538683
-1.31245	-0.538683
-1.31245	-0.538683
-1.31245	-0.538683
-1.31245	-0.538683
-1.31245	-0.538683
-1.31245	-0.538683
-1.31245	-0.538683
-1.31245	-0.538683
-1.31245	-0.538683
-1.31245	-0.538683
-1.31245	-0.538683
-1.31245	-0.538683
-1.31245	-0.538683
-1.31245	-0.538683
-1.31245	-0.538683
-1.31245	-0.538683
-1.31245	-0.538683
-1.31245	-0.538683
-1.31245	-0.538683
-1.31245	-0.538683
-1.31245	-0.538683
-1.31245	-0.538683
-1.31245	-0.538683

## Sheet: ACP8_HID2
6.04256	5.48538
7.53486	1.56975
7.53486	1.56975
-2.80516	7.27816
-1.45955	4.25435
-1.45955	4.25435
-5.10632	-6.8474
-5.13188	-6.86064
-5.17855	-6.83548
-5.18644	-6.84936
-1.59636	-2.10281
-1.6798	-1.03917
-1.73452	-0.873534
-0.83021	0.283175
-1.70979	-1.21259
-3.41106	9.71499
-3.40657	9.63892
-2.79303	8.25899
-3.11085	9.22659
-3.11085	9.22659
-0.00479024	-0.456039
-0.0383922	-0.585456
-0.535378	-1.66645
-0.629654	-1.80448
-1.0348	-2.29366
-1.22078	-2.49697
-1.0348	-2.29366
-0.690422	-1.2351
5.63975	-0.138561
9.17961	-0.23046
9.29881	-0.210683
9.18386	-0.152365
8.38505	-0.121674
5.60224	-0.11475
0.316813	0.005927
0.316813	0.005927
0.316813	0.005927
0.316813	0.005927
-1.0348	-2.29366
-2.26595	-3.65392
-1.84324	-3.02164
-2.26595	-3.65392
-2.26595	-3.65392
-0.690422	-1.2351
-0.690422	-1.2351
4.06856	-0.0600263
3.99443	-0.069353
-0.0630879	0.161529
-0.0639903	0.077339
1.47838	-0.0278453
1.40957	-0.0269016
7.46525	-0.17824
7.45496	-0.206926
7.45496	-0.206926
0.721711	-0.299957
1.12107	-0.369472
-0.152432	-0.120216
-0.816929	0.0557056
-0.48699	0.104129
-0.574886	0.172805
-3.5672	8.8378
-3.25338	8.29349
-1.12742	0.360361
-0.420319	1.31403
-1.31245	-0.538683
-0.420319	1.31403
-0.420319	1.31403
-1.31245	-0.538683
-0.420319	1.31403
-0.420319	1.31403
-1.31245	-0.538683
-0.420319	1.31403
-1.31245	-0.538683
-0.420319	1.31403
-0.420319	1.31403
-1.31245	-0.538683
-0.420319	1.31403
-0.420319	1.31403
-1.31245	-0.538683
-0.420319	1.31403
-1.31245	-0.538683
0.0466066	0.0198785
-0.420319	1.31403
-1.31245	-0.538683
-0.420319	1.31403
-0.420319	1.31403
-0.420319	1.31403
-1.31245	-0.538683
-0.420319	1.31403
-0.420319	1.31403
-0.420319	1.31403
-0.420319	1.31403
-0.420319	1.31403
-0.420319	1.31403
0.207577	1.29827
-1.12742	0.360361
-1.31245	-0.538683
-0.918682	-0.181222
-0.420319	1.31403
-0.420319	1.31403
-0.918682	-0.181222
-0.918682	-0.181222
-0.420319	1.31403
-1.12742	0.360361
-1.31245	-0.538683
-1.31245	-0.538683
-1.31245	-0.538683
-1.31245	-0.538683
-1.31245	-0.538683
-1.31245	-0.538683
-1.31245	-0.538683
-1.31245	-0.538683
-1.31245	-0.538683
-1.31245	-0.538683
-1.31245	-0.538683
-1.31245	-0.538683
-0.420319	1.31403
-1.31245	-0.538683
-1.31245	-0.538683
-1.31245	-0.538683
-1.31245	-0.538683
-1.31245	-0.538683
-1.38561	1.11293
-0.420319	1.31403
-1.38561	1.11293
-1.38561	1.11293
-1.38561	1.11293
-0.420319	1.31403
-1.38561	1.11293
-1.31245	-0.538683
-0.420319	1.31403
-1.77938	0.755473
-1.31245	-0.538683
-1.31245	-0.538683
-1.31245	-0.538683
-1.52119	0.00290009
-1.77938	0.755473
-1.77938	0.755473
-1.52119	0.00290009
-2.65765	-3.17803
-1.31245	-0.538683
-2.01164	-0.887381
-0.0384403	-0.569086
-0.0384403	-0.569086
0.625547	-0.580102
-1.31245	-0.538683
3.16581	-0.0407509
-1.31245	-0.538683
-0.652586	-0.32882
-0.446253	-0.201176
0.00521301	-0.0127666
3.65857	-0.0501551
-0.837325	-0.265807
2.73285	-0.0335592
-0.899443	1.12141
-1.31245	-0.538683
-0.652586	-0.32882
4.93537	-0.0912392
3.43525	-0.0437515
-1.31245	-0.538683
-0.0434222	0.0469402
-0.0434222	0.0469402
-1.31245	-0.538683
-0.652586	-0.32882
4.07927	-0.0595743
-0.652586	-0.32882
3.01549	-0.148067
2.3131	-0.137875
2.69423	-0.364991
1.64911	-0.126859
-0.684556	-0.554447
-0.652586	-0.32882
-0.652586	-0.32882
-0.0434222	0.0469402
2.3131	-0.137875
3.43525	-0.0437515
1.11188	0.531059
0.674503	0.00411479
1.32062	-0.0105242
-0.509255	1.183
2.73285	-0.0335592
-0.468731	-0.394877
2.06887	-0.0225432
1.32062	-0.0105242
-0.251067	0.430424
-0.603951	-0.388526
0.674503	0.00411479
4.30259	-0.0659779
-0.248663	-0.238803
0.674503	0.00411479
2.26593	1.2606
2.73285	-0.0335592
-1.31245	-0.538683
-0.446253	-0.201176
-0.0683055	0.522466
-0.383882	-0.232452
1.98461	-0.0215402
1.32062	-0.0105242
0.674503	0.00411479
2.73285	-0.0335592
-0.162131	0.561462
-1.31245	-0.538683
0.00521301	-0.0127666
2.73285	-0.0335592
0.140432	-0.0191173
-0.248663	-0.238803
4.93537	-0.0912392
2.07843	-0.060536
-1.31245	-0.538683
-0.262398	-0.267234
-0.65347	-0.331865
-1.31245	-0.538683
2.73285	-0.0335592
-1.31245	-0.538683
-0.262398	-0.267234
0.00521301	-0.0127666
3.01549	-0.148067
0.375099	-0.0964564
-0.652586	-0.32882
2.78083	-0.0707283
4.39533	-0.178962
2.73285	-0.0335592
-0.837325	-0.265807
-0.187597	-2.05259
2.35736	-0.0270397
-0.234065	-0.472216
-0.432517	-0.172745
2.26593	1.2606
-0.432517	-0.172745
-0.468731	-0.394877
-0.0434222	0.0469402
0.375099	-0.0964564
1.98461	-0.0215402
0.674503	0.00411479
2.73285	-0.0335592
4.30259	-0.0659779
1.32062	-0.0105242
2.73285	-0.0335592
1.32062	-0.0105242
4.39438	-0.0652265
3.7513	-0.163139
0.584474	0.0311765
3.7513	-0.163139
2.57209	0.470855
0.768329	-0.034881
1.32062	-0.0105242
-1.31245	-0.538683
2.73285	-0.0335592
-0.248663	-0.238803
0.0466066	0.0198785
0.0466066	0.0198785
0.0466066	0.0198785
-1.00072	0.729681
1.98461	-0.0215402
-0.837325	-0.265807
-0.837325	-0.265807
-0.788689	-0.325514
-0.251067	0.430424
-0.177549	-0.104808
3.01549	-0.148067
-0.0683055	0.522466
-0.432517	-0.172745
1.64911	-0.126859
3.65857	-0.0501551
0.0466066	0.0198785
-0.262398	-0.267234
-0.468731	-0.394877
-0.652586	-0.32882
-0.837325	-0.265807
-0.0423292	-0.111159
0.140432	-0.0191173
-0.468731	-0.394877
-0.262398	-0.267234
0.140432	-0.0191173
3.65857	-0.0501551
-0.617256	-0.109733
2.73285	-0.0335592
0.143315	-1.08426
0.719373	-0.619097
-0.190489	-2.32793
-0.603951	-0.388526
-0.397618	-0.260883
-0.397618	-0.260883
-0.0423292	-0.111159
-0.226184	-0.0451015
-1.31245	-0.538683
-0.432517	-0.172745
-1.40139	-0.669721
-1.31245	-0.538683
-1.21863	-0.577679
4.93537	-0.0912392
4.93537	-0.0912392
5.67118	-0.106311
5.67118	-0.106311
6.3152	-0.122133
5.57939	-0.107062
4.93537	-0.0912392
5.67118	-0.106311
6.3152	-0.122133
4.93537	-0.0912392
5.57939	-0.107062
5.57939	-0.107062
4.93537	-0.0912392
5.57939	-0.107062
4.93537	-0.0912392
-1.31245	-0.538683
4.93537	-0.0912392
5.67118	-0.106311
5.67118	-0.106311
4.93537	-0.0912392
6.3152	-0.122133
4.93537	-0.0912392
6.3152	-0.122133
6.3152	-0.122133
5.67118	-0.106311
4.93537	-0.0912392
5.57939	-0.107062
5.57939	-0.107062
-1.31245	-0.538683
5.57939	-0.107062
4.93537	-0.0912392
4.93537	-0.0912392
5.57939	-0.107062
4.93537	-0.0912392
5.57939	-0.107062
5.67118	-0.106311
6.3152	-0.122133
1.32062	-0.0105242
5.67118	-0.106311
4.93537	-0.0912392
4.93537	-0.0912392
4.93537	-0.0912392
4.93537	-0.0912392
5.67118	-0.106311
5.67118	-0.106311
5.67118	-0.106311
5.67118	-0.106311
5.67118	-0.106311
6.3152	-0.122133
5.57939	-0.107062
5.57939	-0.107062
5.57939	-0.107062
6.3152	-0.122133
6.3152	-0.122133
3.56898	-0.0700309
2.687	-0.0317325
4.93537	-0.0912392
5.67118	-0.106311
4.93537	-0.0912392
4.23297	-0.0810468
6.3152	-0.122133
5.67118	-0.106311
6.3152	-0.122133
6.3152	-0.122133
4.93537	-0.0912392
4.93537	-0.0912392
3.56898	-0.0700309
5.67118	-0.106311
5.67118	-0.106311
5.67118	-0.106311
5.67118	-0.106311
6.3152	-0.122133
4.93537	-0.0912392
6.3152	-0.122133
5.57939	-0.107062
6.3152	-0.122133
6.3152	-0.122133
6.3152	-0.122133
5.67118	-0.106311
3.33102	-0.0475553
5.57939	-0.107062
5.57939	-0.107062
2.20993	-0.628592
3.8392	-0.438508
0.405761	-0.211826
0.709809	-0.581105
0.709809	-0.581105
1.3738	-0.592121
-1.31245	-0.538683
1.3738	-0.592121
0.794856	0.00785949
2.72022	-0.618136
2.01782	-0.607943
4.07927	-0.0595743
4.07927	-0.0595743
2.73285	-0.0335592
2.73285	-0.0335592
2.06887	-0.0225432
3.43525	-0.0437515
0.794856	0.00785949
0.674503	0.00411479
4.07927	-0.0595743
4.17106	-0.058823
4.07927	-0.0595743
4.07927	-0.0595743
2.73285	-0.0335592
2.73285	-0.0335592
2.73285	-0.0335592
2.06887	-0.0225432
2.06887	-0.0225432
2.73285	-0.0335592
3.37688	-0.049382
3.43525	-0.0437515
2.73285	-0.0335592
2.73285	-0.0335592
3.43525	-0.0437515
3.37688	-0.049382
2.73285	-0.0335592
2.73285	-0.0335592
3.43525	-0.0437515
0.794856	0.00785949
4.17106	-0.058823
-0.953298	-0.770387
2.73285	-0.0335592
3.43525	-0.0437515
4.07927	-0.0595743
2.07619	-0.602313
2.73285	-0.0335592
2.73285	-0.0335592
2.06887	-0.0225432
4.07927	-0.0595743
1.3738	-0.592121
2.73285	-0.0335592
3.37688	-0.049382
4.07927	-0.0595743
3.43525	-0.0437515
3.37688	-0.049382
2.06887	-0.0225432
4.07927	-0.0595743
2.35736	-0.0270397
3.37688	-0.049382
2.73285	-0.0335592
2.01782	-0.607943
1.98461	-0.0215402
4.81509	-0.0746458
2.73285	-0.0335592
-0.162131	0.561462
2.73285	-0.0335592
1.32062	-0.0105242
2.73285	-0.0335592
2.73285	-0.0335592
0.0466066	0.0198785
2.73285	-0.0335592
3.43525	-0.0437515
1.69337	-0.0160237
0.465765	0.545698
-0.170433	-0.193241
2.73285	-0.0335592
3.37688	-0.049382
0.0466066	0.0198785
2.73285	-0.0335592
2.01782	-0.607943
0.709809	-0.581105
1.7007	-0.595793
2.35736	-0.0270397
2.73285	-0.0335592
1.55998	0.0221736
1.55998	0.0221736
-1.31245	-0.538683
-1.31245	-0.538683
-1.31245	-0.538683
-1.31245	-0.538683
-1.31245	-0.538683
-1.31245	-0.538683
-1.31245	-0.538683
-1.31245	-0.538683
-1.31245	-0.538683
-1.31245	-0.538683
-1.31245	-0.538683
-1.31245	-0.538683
-1.31245	-0.538683
-1.31245	-0.538683
0.0466066	0.0198785
-1.31245	-0.538683
-2.78718	-2.49398
-3.28555	-3.16227
-3.28555	-3.16227
-3.28555	-3.16227
-1.80845	-1.20177
-3.28555	-3.16227
-3.28555	-3.16227
-3.28555	-3.16227
-3.28555	-3.16227
-3.28555	-3.16227
-3.28555	-3.16227
-3.28555	-3.16227
-3.28555	-3.16227
-3.28555	-3.16227
-3.28555	-3.16227
-3.28555	-3.16227
-3.28555	-3.16227
-3.28555	-3.16227
-3.28555	-3.16227
-3.28555	-3.16227
-3.28555	-3.16227
-3.28555	-3.16227
-2.29118	-1.83089
-3.28555	-3.16227
-3.28555	-3.16227
-3.28555	-3.16227
-3.28555	-3.16227
-3.28555	-3.16227
-3.28555	-3.16227
-3.28555	-3.16227
-3.28555	-3.16227
-3.28555	-3.16227
-3.28555	-3.16227
-3.28555	-3.16227
-3.28555	-3.16227
-3.28555	-3.16227
-3.28555	-3.16227
-3.28555	-3.16227
-3.28555	-3.16227
-1.31245	-0.538683
-1.31245	-0.538683
-3.28555	-3.16227
-3.28555	-3.16227
-3.28555	-3.16227
-3.28555	-3.16227
-3.28555	-3.16227
-3.28555	-3.16227
-3.28555	-3.16227
-3.28555	-3.16227
-3.28555	-3.16227
-3.28555	-3.16227
-3.28555	-3.16227
-3.28555	-3.16227
-3.28555	-3.16227
-3.28555	-3.16227
-3.28555	-3.16227
-3.28555	-3.16227
-2.78718	-2.49398
-2.79655	-2.51682
-3.28555	-3.16227
-3.28555	-3.16227
-3.28555	-3.16227
-3.28555	-3.16227
-3.28555	-3.16227
-7.40535	-9.2234
-6.49603	-7.73276
-7.40535	-9.2234
-7.40535	-9.2234
-6.49603	-7.73276
-3.28555	-3.16227
-3.74217	-3.76376
-3.28555	-3.16227
-2.29118	-1.83089
-3.28555	-3.16227
-3.74217	-3.76376
-2.78718	-2.49398
-2.78718	-2.49398
-3.28555	-3.16227
-3.74217	-3.76376
-2.78955	-2.49919
-2.29118	-1.83089
-3.74217	-3.76376
-3.74217	-3.76376
-3.24617	-3.10067
-3.28555	-3.16227
-3.74217	-3.76376
-3.28555	-3.16227
-3.28555	-3.16227
-3.28555	-3.16227
-3.74217	-3.76376
-2.29118	-1.83089
-3.74217	-3.76376
-3.28555	-3.16227
-3.28555	-3.16227
-1.31245	-0.538683
-1.31245	-0.538683
-1.31245	-0.538683
-2.29118	-1.83089
-2.29981	-1.85242
-1.52119	0.00290009
-0.814089	0.956574
-1.77938	0.755473
-0.814089	0.956574
-1.77938	0.755473
-0.814089	0.956574
-1.77938	0.755473
-1.77938	0.755473
-1.31245	-0.538683
-0.814089	0.956574
-1.77938	0.755473
-0.814089	0.956574
-1.31245	-0.538683
-1.77938	0.755473
-0.814089	0.956574
-1.77938	0.755473
-1.77938	0.755473
-1.77938	0.755473
-0.420319	1.31403
-0.420319	1.31403
-0.162131	0.561462
-0.420319	1.31403
-0.420319	1.31403
-0.420319	1.31403
-0.420319	1.31403
-1.31245	-0.538683
-1.31245	-0.538683
-1.31245	-0.538683
-1.31245	-0.538683
-0.420319	1.31403
-1.31245	-0.538683
-1.31245	-0.538683
-0.420319	1.31403
-0.420319	1.31403
-0.162131	0.561462
-1.31245	-0.538683
-1.31245	-0.538683
-0.420319	1.31403
-0.420319	1.31403
-1.31245	-0.538683
-0.420319	1.31403
-0.420319	1.31403
-0.420319	1.31403
-1.31245	-0.538683
-1.31245	-0.538683
-0.420319	1.31403
-0.420319	1.31403
-1.31245	-0.538683
-1.31245	-0.538683
-1.31245	-0.538683
-0.420319	1.31403
-1.31245	-0.538683
-1.31245	-0.538683
-0.420319	1.31403
-0.420319	1.31403
-0.420319	1.31403
-0.420319	1.31403
-0.420319	1.31403
-0.420319	1.31403
-0.420319	1.31403
-0.420319	1.31403
-0.420319	1.31403
-0.420319	1.31403
-1.31245	-0.538683
-0.420319	1.31403
-0.420319	1.31403
0.0466066	0.0198785
-1.31245	-0.538683
-1.95935	1.08846
-1.77938	0.755473
-5.08719	10.0394
-4.87846	9.49785
-3.28365	2.63011
-3.84994	7.88197
-4.41142	9.55212
-3.05156	5.53205
-3.86059	7.91837
-1.37509	0.377249
-1.94892	0.220576
-3.88835	8.17356
-0.420319	1.31403
-2.02253	2.61075
-2.59636	2.45408
-2.81643	2.29801
-4.69342	10.3969
-2.42536	2.36264
-4.69342	10.3969
-2.02253	2.61075
-4.49467	9.98463
-2.35949	1.13318
-1.72798	1.83197
-2.02253	2.61075
-2.02253	2.61075
-1.31245	-0.538683
-2.21287	1.97881
0.0466066	0.0198785
-2.28071	3.36333
-1.95468	1.22624
-3.05156	5.53205
-1.96295	-0.769911
-2.56276	-0.292959
-1.74288	-0.613836
-3.31984	5.06552
-3.05156	5.53205
-1.95935	1.08846
-3.95448	8.38729
-2.02253	2.61075
-4.69342	10.3969
-4.69342	10.3969
-2.59462	4.36722
-2.59462	4.36722
-4.95161	11.1495
-2.46572	-0.165458
-4.41142	9.55212
-3.27119	9.43316
-4.69342	10.3969
-4.15324	8.79955
-3.72814	10.598
-4.41142	9.55212
-3.72814	10.598
-1.05724	2.81185
-4.15324	8.79955
-2.28071	3.36333
-3.86059	7.91837
-3.27119	9.43316
-4.95161	11.1495
-0.837325	-0.265807
-4.69342	10.3969
-3.59175	7.12939
-4.69342	10.3969
-2.81643	2.29801
-2.33014	0.944576
-2.02253	2.61075
-1.63328	1.12982
-0.0384403	-0.569086
0.158621	0.714055
1.86745	-0.0607299
2.00303	1.0493
2.90525	0.280908
2.96832	1.2504
0.925146	1.06602
-0.499524	0.344597
2.64706	1.03348
3.38287	1.01841
-0.614003	0.450283
-0.0161706	0.128386
-0.186273	0.623274
-0.186273	0.623274
0.0224647	0.0816908
2.96755	1.24458
-0.918682	-0.181222
-4.8112	-6.53921
-7.21096	-12.1437
-1.31245	-0.538683
-1.31245	-0.538683
-1.31245	-0.538683
-1.31245	-0.538683
-1.31245	-0.538683
-1.31245	-0.538683
-1.31245	-0.538683
-1.31245	-0.538683
-1.31245	-0.538683
-1.31245	-0.538683
-1.31245	-0.538683
-1.31245	-0.538683
-1.31245	-0.538683
-1.31245	-0.538683
-1.31245	-0.538683
-1.31245	-0.538683
-1.31245	-0.538683
-1.31245	-0.538683
-1.31245	-0.538683
-1.31245	-0.538683
-1.31245	-0.538683
-1.31245	-0.538683
-1.31245	-0.538683
-1.31245	-0.538683
-1.31245	-0.538683
-1.31245	-0.538683
-1.31245	-0.538683
-1.31245	-0.538683
-1.31245	-0.538683
-1.31245	-0.538683
-1.31245	-0.538683
-1.31245	-0.538683
-1.31245	-0.538683
-1.31245	-0.538683
-1.31245	-0.538683
-1.31245	-0.538683
-1.31245	-0.538683
-1.31245	-0.538683
-1.31245	-0.538683
-1.31245	-0.538683
-1.31245	-0.538683
-1.31245	-0.538683
-1.31245	-0.538683
-1.31245	-0.538683
-1.31245	-0.538683

## Sheet: ACP9_HID
-0.729176	-0.0918984
-0.671275	-0.241467
-0.671275	-0.241467
-0.381106	0.798258
-0.376568	0.894525
-0.376568	0.894525
0.881989	0.159153
0.88429	0.157439
0.89757	0.156979
0.899734	0.157783
0.322559	0.0752475

## Sheet: ACP9_HID1
-0.435365	0.507934
-2.53729	3.03852
0.609694	-0.553805
-2.53729	3.03852
-2.53729	3.03852
0.609694	-0.553805
-2.53729	3.03852
-2.53729	3.03852
0.609694	-0.553805
-2.53729	3.03852
0.609694	-0.553805
-2.53729	3.03852
-2.53729	3.03852
0.609694	-0.553805
-2.53729	3.03852
-2.53729	3.03852
0.609694	-0.553805
-2.53729	3.03852
0.609694	-0.553805
-1.22922	-1.28778
-2.53729	3.03852
0.609694	-0.553805
-2.53729	3.03852
-2.53729	3.03852
-2.53729	3.03852
0.609694	-0.553805
-2.53729	3.03852
-2.53729	3.03852
-2.53729	3.03852
-2.53729	3.03852
-2.53729	3.03852
-2.53729	3.03852
-2.53729	3.03852
-0.435365	0.507934
0.609694	-0.553805
-0.0447731	-0.672851
-2.53729	3.03852
-2.53729	3.03852
-0.0447731	-0.672851
-0.0447731	-0.672851
-2.53729	3.03852
-0.435365	0.507934
0.609694	-0.553805
0.609694	-0.553805
0.609694	-0.553805
0.609694	-0.553805
0.609694	-0.553805
0.609694	-0.553805
0.609694	-0.553805
0.609694	-0.553805
0.609694	-0.553805
0.609694	-0.553805
0.609694	-0.553805
0.609694	-0.553805
-2.53729	3.03852
0.609694	-0.553805
0.609694	-0.553805
0.609694	-0.553805
0.609694	-0.553805
0.609694	-0.553805
-1.35284	3.65345
-2.53729	3.03852
-1.35284	3.65345
-1.35284	3.65345
-1.35284	3.65345
-2.53729	3.03852
-1.35284	3.65345
0.609694	-0.553805
-2.53729	3.03852
-0.698369	3.77249
0.609694	-0.553805
0.609694	-0.553805
0.609694	-0.553805
0.219102	0.626979
-0.698369	3.77249
-0.698369	3.77249
0.219102	0.626979
5.30993	0.648277
0.609694	-0.553805
0.609694	-0.553805
0.609694	-0.553805
0.609694	-0.553805
0.609694	-0.553805
0.609694	-0.553805
-1.22922	-1.28778
0.609694	-0.553805
-1.22922	-1.28778
-1.22922	-1.28778
-1.22922	-1.28778
-1.22922	-1.28778
-1.22922	-1.28778
-1.22922	-1.28778
-2.53729	3.03852
0.609694	-0.553805
-1.22922	-1.28778
-1.22922	-1.28778
-1.22922	-1.28778
0.609694	-0.553805
-1.22922	-1.28778
-1.22922	-1.28778
0.609694	-0.553805
-1.22922	-1.28778
-1.22922	-1.28778
-1.22922	-1.28778
-1.22922	-1.28778
-1.22922	-1.28778
-0.0447731	-0.672851
-1.22922	-1.28778
0.609694	-0.553805
-1.22922	-1.28778
-1.22922	-1.28778
-1.22922	-1.28778
-1.22922	-1.28778
-1.22922	-1.28778
-1.61982	-0.106993
-1.22922	-1.28778
-1.22922	-1.28778
-2.53729	3.03852
-1.22922	-1.28778
-1.22922	-1.28778
-1.22922	-1.28778
-1.22922	-1.28778
-1.61982	-0.106993
-1.22922	-1.28778
-1.22922	-1.28778
-1.22922	-1.28778
-1.22922	-1.28778
-1.22922	-1.28778
-2.53729	3.03852
-1.22922	-1.28778
0.609694	-0.553805
-1.22922	-1.28778
-1.61982	-0.106993
-1.22922	-1.28778
-1.22922	-1.28778
-1.22922	-1.28778
-1.22922	-1.28778
-1.22922	-1.28778
-1.61982	-0.106993
0.609694	-0.553805
-1.22922	-1.28778
-1.22922	-1.28778
-1.22922	-1.28778
-1.22922	-1.28778
-1.22922	-1.28778
-1.22922	-1.28778
0.609694	-0.553805
-1.22922	-1.28778
-1.22922	-1.28778
0.609694	-0.553805
-1.22922	-1.28778
0.609694	-0.553805
-1.22922	-1.28778
-1.22922	-1.28778
-1.22922	-1.28778
-1.22922	-1.28778
-1.22922	-1.28778
-1.22922	-1.28778
-1.22922	-1.28778
-1.22922	-1.28778
-1.22922	-1.28778
-1.22922	-1.28778
-1.22922	-1.28778
-1.22922	-1.28778
-1.22922	-1.28778
-2.53729	3.03852
-1.22922	-1.28778
-1.22922	-1.28778
-1.22922	-1.28778
-1.22922	-1.28778
-1.22922	-1.28778
-1.22922	-1.28778
-1.22922	-1.28778
-1.22922	-1.28778
-1.22922	-1.28778
-1.22922	-1.28778
-1.22922	-1.28778
-1.22922	-1.28778
-1.22922	-1.28778
-1.22922	-1.28778
-1.22922	-1.28778
-1.61982	-0.106993
-1.22922	-1.28778
-1.22922	-1.28778
0.609694	-0.553805
-1.22922	-1.28778
-1.22922	-1.28778
-1.22922	-1.28778
-1.22922	-1.28778
-1.22922	-1.28778
-1.22922	-1.28778
-1.22922	-1.28778
-1.22922	-1.28778
-1.22922	-1.28778
-1.22922	-1.28778
-1.61982	-0.106993
-1.22922	-1.28778
-1.22922	-1.28778
-1.61982	-0.106993
-1.22922	-1.28778
-1.22922	-1.28778
-1.22922	-1.28778
-1.22922	-1.28778
-1.22922	-1.28778
-1.22922	-1.28778
-1.22922	-1.28778
-1.22922	-1.28778
-1.22922	-1.28778
-1.22922	-1.28778
-1.22922	-1.28778
-1.22922	-1.28778
-1.22922	-1.28778
-1.22922	-1.28778
-1.22922	-1.28778
-1.22922	-1.28778
-1.22922	-1.28778
0.609694	-0.553805
-1.22922	-1.28778
-1.22922	-1.28778
-1.22922	-1.28778
-1.22922	-1.28778
-1.22922	-1.28778
-1.22922	-1.28778
0.609694	-0.553805
-1.22922	-1.28778
0.609694	-0.553805
0.609694	-0.553805
0.609694	-0.553805
-1.22922	-1.28778
-1.22922	-1.28778
-1.22922	-1.28778
-1.22922	-1.28778
-1.22922	-1.28778
-1.22922	-1.28778
-1.22922	-1.28778
-1.22922	-1.28778
-1.22922	-1.28778
-1.22922	-1.28778
-1.22922	-1.28778
-1.22922	-1.28778
-1.22922	-1.28778
-1.22922	-1.28778
-1.22922	-1.28778
0.609694	-0.553805
-1.22922	-1.28778
-1.22922	-1.28778
-1.22922	-1.28778
-1.22922	-1.28778
-1.22922	-1.28778
-1.22922	-1.28778
-1.22922	-1.28778
-1.22922	-1.28778
-1.22922	-1.28778
-1.22922	-1.28778
-1.22922	-1.28778
-1.22922	-1.28778
0.609694	-0.553805
-1.22922	-1.28778
-1.22922	-1.28778
-1.22922	-1.28778
-1.22922	-1.28778
-1.22922	-1.28778
-1.22922	-1.28778
-1.22922	-1.28778
-1.22922	-1.28778
-1.22922	-1.28778
-1.22922	-1.28778
-1.22922	-1.28778
-1.22922	-1.28778
-1.22922	-1.28778
-1.22922	-1.28778
-1.22922	-1.28778
-1.22922	-1.28778
-1.22922	-1.28778
-1.22922	-1.28778
-1.22922	-1.28778
-1.22922	-1.28778
-1.22922	-1.28778
-1.22922	-1.28778
-1.22922	-1.28778
-1.22922	-1.28778
-1.22922	-1.28778
-1.22922	-1.28778
-1.22922	-1.28778
-1.22922	-1.28778
-1.22922	-1.28778
-1.22922	-1.28778
-1.22922	-1.28778
-1.22922	-1.28778
-1.22922	-1.28778
-1.22922	-1.28778
-1.22922	-1.28778
-1.22922	-1.28778
-1.22922	-1.28778
-1.22922	-1.28778
-1.22922	-1.28778
-1.22922	-1.28778
-1.22922	-1.28778
-1.22922	-1.28778
-1.22922	-1.28778
-1.22922	-1.28778
-1.22922	-1.28778
-1.22922	-1.28778
-1.22922	-1.28778
-1.22922	-1.28778
-1.22922	-1.28778
-1.22922	-1.28778
-1.22922	-1.28778
-1.22922	-1.28778
-1.22922	-1.28778
0.609694	-0.553805
-0.574756	-1.16873
-1.22922	-1.28778
0.609694	-0.553805
0.609694	-0.553805
0.609694	-0.553805
0.609694	-0.553805
0.609694	-0.553805
-1.22922	-1.28778
0.609694	-0.553805
0.609694	-0.553805
-1.22922	-1.28778
-1.22922	-1.28778
-1.22922	-1.28778
-1.22922	-1.28778
-1.22922	-1.28778
-1.22922	-1.28778
-1.22922	-1.28778
-1.22922	-1.28778
-1.22922	-1.28778
-1.22922	-1.28778
-1.22922	-1.28778
-1.22922	-1.28778
-1.22922	-1.28778
-1.22922	-1.28778
-1.22922	-1.28778
-1.22922	-1.28778
-1.22922	-1.28778
-1.22922	-1.28778
-1.22922	-1.28778
-1.22922	-1.28778
-1.22922	-1.28778
-1.22922	-1.28778
-1.22922	-1.28778
-1.22922	-1.28778
-1.22922	-1.28778
-1.22922	-1.28778
-1.22922	-1.28778
-1.22922	-1.28778
-1.22922	-1.28778
0.609694	-0.553805
-1.22922	-1.28778
-1.22922	-1.28778
-1.22922	-1.28778
0.609694	-0.553805
-1.22922	-1.28778
-1.22922	-1.28778
-1.22922	-1.28778
-1.22922	-1.28778
0.609694	-0.553805
-1.22922	-1.28778
-1.22922	-1.28778
-1.22922	-1.28778
-1.22922	-1.28778
-1.22922	-1.28778
-1.22922	-1.28778
-1.22922	-1.28778
-1.22922	-1.28778
-1.22922	-1.28778
-1.22922	-1.28778
0.609694	-0.553805
-1.22922	-1.28778
-1.22922	-1.28778
-1.22922	-1.28778
-1.61982	-0.106993
-1.22922	-1.28778
-1.22922	-1.28778
-1.22922	-1.28778
-1.22922	-1.28778
-1.22922	-1.28778
-1.22922	-1.28778
-1.22922	-1.28778
-1.22922	-1.28778
-1.61982	-0.106993
-0.0447731	-0.672851
-1.22922	-1.28778
-1.22922	-1.28778
-1.22922	-1.28778
-1.22922	-1.28778
0.609694	-0.553805
0.609694	-0.553805
0.609694	-0.553805
-1.22922	-1.28778
-1.22922	-1.28778
-1.22922	-1.28778
-1.22922	-1.28778
0.609694	-0.553805
0.609694	-0.553805
0.609694	-0.553805
0.609694	-0.553805
0.609694	-0.553805
0.609694	-0.553805
0.609694	-0.553805
0.609694	-0.553805
0.609694	-0.553805
0.609694	-0.553805
0.609694	-0.553805
0.609694	-0.553805
0.609694	-0.553805
0.609694	-0.553805
-1.22922	-1.28778
0.609694	-0.553805
4.12434	0.339504
5.30993	0.648277
5.30993	0.648277
5.30993	0.648277
1.78685	-0.251322
5.30993	0.648277
5.30993	0.648277
5.30993	0.648277
5.30993	0.648277
5.30993	0.648277
5.30993	0.648277
5.30993	0.648277
5.30993	0.648277
5.30993	0.648277
5.30993	0.648277
5.30993	0.648277
5.30993	0.648277
5.30993	0.648277
5.30993	0.648277
5.30993	0.648277
5.30993	0.648277
5.30993	0.648277
2.94718	0.0370208
5.30993	0.648277
5.30993	0.648277
5.30993	0.648277
5.30993	0.648277
5.30993	0.648277
5.30993	0.648277
5.30993	0.648277
5.30993	0.648277
5.30993	0.648277
5.30993	0.648277
5.30993	0.648277
5.30993	0.648277
5.30993	0.648277
5.30993	0.648277
5.30993	0.648277
5.30993	0.648277
0.609694	-0.553805
0.609694	-0.553805
5.30993	0.648277
5.30993	0.648277
5.30993	0.648277
5.30993	0.648277
5.30993	0.648277
5.30993	0.648277
5.30993	0.648277
5.30993	0.648277
5.30993	0.648277
5.30993	0.648277
5.30993	0.648277
5.30993	0.648277
5.30993	0.648277
5.30993	0.648277
5.30993	0.648277
5.30993	0.648277
4.12434	0.339504
4.1426	0.353619
5.30993	0.648277
5.30993	0.648277
5.30993	0.648277
5.30993	0.648277
5.30993	0.648277
5.30993	0.648277
5.30993	0.648277
5.30993	0.648277
5.30993	0.648277
5.30993	0.648277
5.30993	0.648277
6.58071	1.07614
5.30993	0.648277
2.94718	0.0370208
5.30993	0.648277
6.58071	1.07614
4.12434	0.339504
4.12434	0.339504
5.30993	0.648277
6.58071	1.07614
4.13278	0.345794
2.94718	0.0370208
6.58071	1.07614
6.58071	1.07614
5.40355	0.773653
5.30993	0.648277
6.58071	1.07614
5.30993	0.648277
5.30993	0.648277
5.30993	0.648277
6.58071	1.07614
2.94718	0.0370208
6.58071	1.07614
5.30993	0.648277
5.30993	0.648277
0.609694	-0.553805
0.609694	-0.553805
0.609694	-0.553805
2.94718	0.0370208
2.96263	0.0496254
0.219102	0.626979
-1.88282	3.15757
-0.698369	3.77249
-1.88282	3.15757
-0.698369	3.77249
-1.88282	3.15757
-0.698369	3.77249
-0.698369	3.77249
0.609694	-0.553805
-1.88282	3.15757
-0.698369	3.77249
-1.88282	3.15757
0.609694	-0.553805
-0.698369	3.77249
-1.88282	3.15757
-0.698369	3.77249
-0.698369	3.77249
-0.698369	3.77249
-2.53729	3.03852
-2.53729	3.03852
-1.61982	-0.106993
-2.53729	3.03852
-2.53729	3.03852
-2.53729	3.03852
-2.53729	3.03852
0.609694	-0.553805
0.609694	-0.553805
0.609694	-0.553805
0.609694	-0.553805
-2.53729	3.03852
0.609694	-0.553805
0.609694	-0.553805
-2.53729	3.03852
-2.53729	3.03852
-1.61982	-0.106993
0.609694	-0.553805
0.609694	-0.553805
-2.53729	3.03852
-2.53729	3.03852
0.609694	-0.553805
-2.53729	3.03852
-2.53729	3.03852
-2.53729	3.03852
0.609694	-0.553805
0.609694	-0.553805
-2.53729	3.03852
-2.53729	3.03852
0.609694	-0.553805
0.609694	-0.553805
0.609694	-0.553805
-2.53729	3.03852
0.609694	-0.553805
0.609694	-0.553805
-2.53729	3.03852
-2.53729	3.03852
-2.53729	3.03852
-2.53729	3.03852
-2.53729	3.03852
-2.53729	3.03852
-2.53729	3.03852
-2.53729	3.03852
-2.53729	3.03852
-2.53729	3.03852
0.609694	-0.553805
-2.53729	3.03852
-2.53729	3.03852
-1.22922	-1.28778
0.609694	-0.553805
0.219102	0.626979
-0.698369	3.77249
0.219102	0.626979
0.609694	-0.553805
-0.698369	3.77249
-1.35284	3.65345
-1.35284	3.65345
-0.435365	0.507934
-1.35284	3.65345
-0.435365	0.507934
-0.435365	0.507934
-0.435365	0.507934
-2.53729	3.03852
-0.435365	0.507934
-0.435365	0.507934
-0.435365	0.507934
-0.435365	0.507934
-0.435365	0.507934
-0.435365	0.507934
-0.435365	0.507934
-1.35284	3.65345
-0.435365	0.507934
-0.435365	0.507934
-0.435365	0.507934
-0.435365	0.507934
0.609694	-0.553805
-1.35284	3.65345
-1.22922	-1.28778
-1.35284	3.65345
-0.435365	0.507934
-0.435365	0.507934
0.609694	-0.553805
0.219102	0.626979
0.609694	-0.553805
0.609694	-0.553805
-0.435365	0.507934
0.219102	0.626979
-1.35284	3.65345
-0.435365	0.507934
-0.435365	0.507934
-0.435365	0.507934
-0.435365	0.507934
-0.435365	0.507934
-1.35284	3.65345
0.219102	0.626979
-1.35284	3.65345
-1.61982	-0.106993
-0.435365	0.507934
-0.435365	0.507934
-1.61982	-0.106993
-1.35284	3.65345
-1.61982	-0.106993
-1.61982	-0.106993
-0.435365	0.507934
-1.35284	3.65345
-1.35284	3.65345
-1.61982	-0.106993
-1.35284	3.65345
-1.22922	-1.28778
-0.435365	0.507934
-0.435365	0.507934
-0.435365	0.507934
-0.435365	0.507934
-1.35284	3.65345
-0.435365	0.507934
-1.35284	3.65345
0.609694	-0.553805
-0.698369	3.77249
0.219102	0.626979
-1.35284	3.65345
-0.435365	0.507934
-2.53729	3.03852
-1.35284	3.65345
-0.435365	0.507934
-1.35284	3.65345
-1.35284	3.65345
-1.61982	-0.106993
-1.22922	-1.28778
-1.61982	-0.106993
-1.61982	-0.106993
-1.22922	-1.28778
-2.53729	3.03852
-0.0447731	-0.672851
2.97245	0.0574508
5.30993	0.648277
0.609694	-0.553805
0.609694	-0.553805
0.609694	-0.553805
0.609694	-0.553805
0.609694	-0.553805
0.609694	-0.553805
0.609694	-0.553805
0.609694	-0.553805
0.609694	-0.553805
0.609694	-0.553805
0.609694	-0.553805
0.609694	-0.553805
0.609694	-0.553805
0.609694	-0.553805
0.609694	-0.553805
0.609694	-0.553805
0.609694	-0.553805
0.609694	-0.553805
0.609694	-0.553805
0.609694	-0.553805
0.609694	-0.553805
0.609694	-0.553805
0.609694	-0.553805
0.609694	-0.553805
0.609694	-0.553805
0.609694	-0.553805
0.609694	-0.553805
0.609694	-0.553805
0.609694	-0.553805
0.609694	-0.553805
0.609694	-0.553805
0.609694	-0.553805
0.609694	-0.553805
0.609694	-0.553805
0.609694	-0.553805
0.609694	-0.553805
0.609694	-0.553805
0.609694	-0.553805
0.609694	-0.553805
0.609694	-0.553805
0.609694	-0.553805
0.609694	-0.553805
0.609694	-0.553805
0.609694	-0.553805
0.609694	-0.553805

## Sheet: ACP9_HID2
-4.26659	-0.776078
-3.9278	-2.03918
-3.9278	-2.03918
-2.22995	6.74126
-2.20339	7.55423
-2.20339	7.55423
5.16073	1.34404
5.1742	1.32957
5.2519	1.32568
5.26457	1.33247
1.88737	0.635463
-0.435365	0.507934
-2.53729	3.03852
0.609694	-0.553805
-2.53729	3.03852
-2.53729	3.03852
0.609694	-0.553805
-2.53729	3.03852
-2.53729	3.03852
0.609694	-0.553805
-2.53729	3.03852
0.609694	-0.553805
-2.53729	3.03852
-2.53729	3.03852
0.609694	-0.553805
-2.53729	3.03852
-2.53729	3.03852
0.609694	-0.553805
-2.53729	3.03852
0.609694	-0.553805
-1.22922	-1.28778
-2.53729	3.03852
0.609694	-0.553805
-2.53729	3.03852
-2.53729	3.03852
-2.53729	3.03852
0.609694	-0.553805
-2.53729	3.03852
-2.53729	3.03852
-2.53729	3.03852
-2.53729	3.03852
-2.53729	3.03852
-2.53729	3.03852
-2.53729	3.03852
-0.435365	0.507934
0.609694	-0.553805
-0.0447731	-0.672851
-2.53729	3.03852
-2.53729	3.03852
-0.0447731	-0.672851
-0.0447731	-0.672851
-2.53729	3.03852
-0.435365	0.507934
0.609694	-0.553805
0.609694	-0.553805
0.609694	-0.553805
0.609694	-0.553805
0.609694	-0.553805
0.609694	-0.553805
0.609694	-0.553805
0.609694	-0.553805
0.609694	-0.553805
0.609694	-0.553805
0.609694	-0.553805
0.609694	-0.553805
-2.53729	3.03852
0.609694	-0.553805
0.609694	-0.553805
0.609694	-0.553805
0.609694	-0.553805
0.609694	-0.553805
-1.35284	3.65345
-2.53729	3.03852
-1.35284	3.65345
-1.35284	3.65345
-1.35284	3.65345
-2.53729	3.03852
-1.35284	3.65345
0.609694	-0.553805
-2.53729	3.03852
-0.698369	3.77249
0.609694	-0.553805
0.609694	-0.553805
0.609694	-0.553805
0.219102	0.626979
-0.698369	3.77249
-0.698369	3.77249
0.219102	0.626979
5.30993	0.648277
0.609694	-0.553805
0.609694	-0.553805
0.609694	-0.553805
0.609694	-0.553805
0.609694	-0.553805
0.609694	-0.553805
-1.22922	-1.28778
0.609694	-0.553805
-1.22922	-1.28778
-1.22922	-1.28778
-1.22922	-1.28778
-1.22922	-1.28778
-1.22922	-1.28778
-1.22922	-1.28778
-2.53729	3.03852
0.609694	-0.553805
-1.22922	-1.28778
-1.22922	-1.28778
-1.22922	-1.28778
0.609694	-0.553805
-1.22922	-1.28778
-1.22922	-1.28778
0.609694	-0.553805
-1.22922	-1.28778
-1.22922	-1.28778
-1.22922	-1.28778
-1.22922	-1.28778
-1.22922	-1.28778
-0.0447731	-0.672851
-1.22922	-1.28778
0.609694	-0.553805
-1.22922	-1.28778
-1.22922	-1.28778
-1.22922	-1.28778
-1.22922	-1.28778
-1.22922	-1.28778
-1.61982	-0.106993
-1.22922	-1.28778
-1.22922	-1.28778
-2.53729	3.03852
-1.22922	-1.28778
-1.22922	-1.28778
-1.22922	-1.28778
-1.22922	-1.28778
-1.61982	-0.106993
-1.22922	-1.28778
-1.22922	-1.28778
-1.22922	-1.28778
-1.22922	-1.28778
-1.22922	-1.28778
-2.53729	3.03852
-1.22922	-1.28778
0.609694	-0.553805
-1.22922	-1.28778
-1.61982	-0.106993
-1.22922	-1.28778
-1.22922	-1.28778
-1.22922	-1.28778
-1.22922	-1.28778
-1.22922	-1.28778
-1.61982	-0.106993
0.609694	-0.553805
-1.22922	-1.28778
-1.22922	-1.28778
-1.22922	-1.28778
-1.22922	-1.28778
-1.22922	-1.28778
-1.22922	-1.28778
0.609694	-0.553805
-1.22922	-1.28778
-1.22922	-1.28778
0.609694	-0.553805
-1.22922	-1.28778
0.609694	-0.553805
-1.22922	-1.28778
-1.22922	-1.28778
-1.22922	-1.28778
-1.22922	-1.28778
-1.22922	-1.28778
-1.22922	-1.28778
-1.22922	-1.28778
-1.22922	-1.28778
-1.22922	-1.28778
-1.22922	-1.28778
-1.22922	-1.28778
-1.22922	-1.28778
-1.22922	-1.28778
-2.53729	3.03852
-1.22922	-1.28778
-1.22922	-1.28778
-1.22922	-1.28778
-1.22922	-1.28778
-1.22922	-1.28778
-1.22922	-1.28778
-1.22922	-1.28778
-1.22922	-1.28778
-1.22922	-1.28778
-1.22922	-1.28778
-1.22922	-1.28778
-1.22922	-1.28778
-1.22922	-1.28778
-1.22922	-1.28778
-1.22922	-1.28778
-1.61982	-0.106993
-1.22922	-1.28778
-1.22922	-1.28778
0.609694	-0.553805
-1.22922	-1.28778
-1.22922	-1.28778
-1.22922	-1.28778
-1.22922	-1.28778
-1.22922	-1.28778
-1.22922	-1.28778
-1.22922	-1.28778
-1.22922	-1.28778
-1.22922	-1.28778
-1.22922	-1.28778
-1.61982	-0.106993
-1.22922	-1.28778
-1.22922	-1.28778
-1.61982	-0.106993
-1.22922	-1.28778
-1.22922	-1.28778
-1.22922	-1.28778
-1.22922	-1.28778
-1.22922	-1.28778
-1.22922	-1.28778
-1.22922	-1.28778
-1.22922	-1.28778
-1.22922	-1.28778
-1.22922	-1.28778
-1.22922	-1.28778
-1.22922	-1.28778
-1.22922	-1.28778
-1.22922	-1.28778
-1.22922	-1.28778
-1.22922	-1.28778
-1.22922	-1.28778
0.609694	-0.553805
-1.22922	-1.28778
-1.22922	-1.28778
-1.22922	-1.28778
-1.22922	-1.28778
-1.22922	-1.28778
-1.22922	-1.28778
0.609694	-0.553805
-1.22922	-1.28778
0.609694	-0.553805
0.609694	-0.553805
0.609694	-0.553805
-1.22922	-1.28778
-1.22922	-1.28778
-1.22922	-1.28778
-1.22922	-1.28778
-1.22922	-1.28778
-1.22922	-1.28778
-1.22922	-1.28778
-1.22922	-1.28778
-1.22922	-1.28778
-1.22922	-1.28778
-1.22922	-1.28778
-1.22922	-1.28778
-1.22922	-1.28778
-1.22922	-1.28778
-1.22922	-1.28778
0.609694	-0.553805
-1.22922	-1.28778
-1.22922	-1.28778
-1.22922	-1.28778
-1.22922	-1.28778
-1.22922	-1.28778
-1.22922	-1.28778
-1.22922	-1.28778
-1.22922	-1.28778
-1.22922	-1.28778
-1.22922	-1.28778
-1.22922	-1.28778
-1.22922	-1.28778
0.609694	-0.553805
-1.22922	-1.28778
-1.22922	-1.28778
-1.22922	-1.28778
-1.22922	-1.28778
-1.22922	-1.28778
-1.22922	-1.28778
-1.22922	-1.28778
-1.22922	-1.28778
-1.22922	-1.28778
-1.22922	-1.28778
-1.22922	-1.28778
-1.22922	-1.28778
-1.22922	-1.28778
-1.22922	-1.28778
-1.22922	-1.28778
-1.22922	-1.28778
-1.22922	-1.28778
-1.22922	-1.28778
-1.22922	-1.28778
-1.22922	-1.28778
-1.22922	-1.28778
-1.22922	-1.28778
-1.22922	-1.28778
-1.22922	-1.28778
-1.22922	-1.28778
-1.22922	-1.28778
-1.22922	-1.28778
-1.22922	-1.28778
-1.22922	-1.28778
-1.22922	-1.28778
-1.22922	-1.28778
-1.22922	-1.28778
-1.22922	-1.28778
-1.22922	-1.28778
-1.22922	-1.28778
-1.22922	-1.28778
-1.22922	-1.28778
-1.22922	-1.28778
-1.22922	-1.28778
-1.22922	-1.28778
-1.22922	-1.28778
-1.22922	-1.28778
-1.22922	-1.28778
-1.22922	-1.28778
-1.22922	-1.28778
-1.22922	-1.28778
-1.22922	-1.28778
-1.22922	-1.28778
-1.22922	-1.28778
-1.22922	-1.28778
-1.22922	-1.28778
-1.22922	-1.28778
-1.22922	-1.28778
0.609694	-0.553805
-0.574756	-1.16873
-1.22922	-1.28778
0.609694	-0.553805
0.609694	-0.553805
0.609694	-0.553805
0.609694	-0.553805
0.609694	-0.553805
-1.22922	-1.28778
0.609694	-0.553805
0.609694	-0.553805
-1.22922	-1.28778
-1.22922	-1.28778
-1.22922	-1.28778
-1.22922	-1.28778
-1.22922	-1.28778
-1.22922	-1.28778
-1.22922	-1.28778
-1.22922	-1.28778
-1.22922	-1.28778
-1.22922	-1.28778
-1.22922	-1.28778
-1.22922	-1.28778
-1.22922	-1.28778
-1.22922	-1.28778
-1.22922	-1.28778
-1.22922	-1.28778
-1.22922	-1.28778
-1.22922	-1.28778
-1.22922	-1.28778
-1.22922	-1.28778
-1.22922	-1.28778
-1.22922	-1.28778
-1.22922	-1.28778
-1.22922	-1.28778
-1.22922	-1.28778
-1.22922	-1.28778
-1.22922	-1.28778
-1.22922	-1.28778
-1.22922	-1.28778
0.609694	-0.553805
-1.22922	-1.28778
-1.22922	-1.28778
-1.22922	-1.28778
0.609694	-0.553805
-1.22922	-1.28778
-1.22922	-1.28778
-1.22922	-1.28778
-1.22922	-1.28778
0.609694	-0.553805
-1.22922	-1.28778
-1.22922	-1.28778
-1.22922	-1.28778
-1.22922	-1.28778
-1.22922	-1.28778
-1.22922	-1.28778
-1.22922	-1.28778
-1.22922	-1.28778
-1.22922	-1.28778
-1.22922	-1.28778
0.609694	-0.553805
-1.22922	-1.28778
-1.22922	-1.28778
-1.22922	-1.28778
-1.61982	-0.106993
-1.22922	-1.28778
-1.22922	-1.28778
-1.22922	-1.28778
-1.22922	-1.28778
-1.22922	-1.28778
-1.22922	-1.28778
-1.22922	-1.28778
-1.22922	-1.28778
-1.61982	-0.106993
-0.0447731	-0.672851
-1.22922	-1.28778
-1.22922	-1.28778
-1.22922	-1.28778
-1.22922	-1.28778
0.609694	-0.553805
0.609694	-0.553805
0.609694	-0.553805
-1.22922	-1.28778
-1.22922	-1.28778
-1.22922	-1.28778
-1.22922	-1.28778
0.609694	-0.553805
0.609694	-0.553805
0.609694	-0.553805
0.609694	-0.553805
0.609694	-0.553805
0.609694	-0.553805
0.609694	-0.553805
0.609694	-0.553805
0.609694	-0.553805
0.609694	-0.553805
0.609694	-0.553805
0.609694	-0.553805
0.609694	-0.553805
0.609694	-0.553805
-1.22922	-1.28778
0.609694	-0.553805
4.12434	0.339504
5.30993	0.648277
5.30993	0.648277
5.30993	0.648277
1.78685	-0.251322
5.30993	0.648277
5.30993	0.648277
5.30993	0.648277
5.30993	0.648277
5.30993	0.648277
5.30993	0.648277
5.30993	0.648277
5.30993	0.648277
5.30993	0.648277
5.30993	0.648277
5.30993	0.648277
5.30993	0.648277
5.30993	0.648277
5.30993	0.648277
5.30993	0.648277
5.30993	0.648277
5.30993	0.648277
2.94718	0.0370208
5.30993	0.648277
5.30993	0.648277
5.30993	0.648277
5.30993	0.648277
5.30993	0.648277
5.30993	0.648277
5.30993	0.648277
5.30993	0.648277
5.30993	0.648277
5.30993	0.648277
5.30993	0.648277
5.30993	0.648277
5.30993	0.648277
5.30993	0.648277
5.30993	0.648277
5.30993	0.648277
0.609694	-0.553805
0.609694	-0.553805
5.30993	0.648277
5.30993	0.648277
5.30993	0.648277
5.30993	0.648277
5.30993	0.648277
5.30993	0.648277
5.30993	0.648277
5.30993	0.648277
5.30993	0.648277
5.30993	0.648277
5.30993	0.648277
5.30993	0.648277
5.30993	0.648277
5.30993	0.648277
5.30993	0.648277
5.30993	0.648277
4.12434	0.339504
4.1426	0.353619
5.30993	0.648277
5.30993	0.648277
5.30993	0.648277
5.30993	0.648277
5.30993	0.648277
5.30993	0.648277
5.30993	0.648277
5.30993	0.648277
5.30993	0.648277
5.30993	0.648277
5.30993	0.648277
6.58071	1.07614
5.30993	0.648277
2.94718	0.0370208
5.30993	0.648277
6.58071	1.07614
4.12434	0.339504
4.12434	0.339504
5.30993	0.648277
6.58071	1.07614
4.13278	0.345794
2.94718	0.0370208
6.58071	1.07614
6.58071	1.07614
5.40355	0.773653
5.30993	0.648277
6.58071	1.07614
5.30993	0.648277
5.30993	0.648277
5.30993	0.648277
6.58071	1.07614
2.94718	0.0370208
6.58071	1.07614
5.30993	0.648277
5.30993	0.648277
0.609694	-0.553805
0.609694	-0.553805
0.609694	-0.553805
2.94718	0.0370208
2.96263	0.0496254
0.219102	0.626979
-1.88282	3.15757
-0.698369	3.77249
-1.88282	3.15757
-0.698369	3.77249
-1.88282	3.15757
-0.698369	3.77249
-0.698369	3.77249
0.609694	-0.553805
-1.88282	3.15757
-0.698369	3.77249
-1.88282	3.15757
0.609694	-0.553805
-0.698369	3.77249
-1.88282	3.15757
-0.698369	3.77249
-0.698369	3.77249
-0.698369	3.77249
-2.53729	3.03852
-2.53729	3.03852
-1.61982	-0.106993
-2.53729	3.03852
-2.53729	3.03852
-2.53729	3.03852
-2.53729	3.03852
0.609694	-0.553805
0.609694	-0.553805
0.609694	-0.553805
0.609694	-0.553805
-2.53729	3.03852
0.609694	-0.553805
0.609694	-0.553805
-2.53729	3.03852
-2.53729	3.03852
-1.61982	-0.106993
0.609694	-0.553805
0.609694	-0.553805
-2.53729	3.03852
-2.53729	3.03852
0.609694	-0.553805
-2.53729	3.03852
-2.53729	3.03852
-2.53729	3.03852
0.609694	-0.553805
0.609694	-0.553805
-2.53729	3.03852
-2.53729	3.03852
0.609694	-0.553805
0.609694	-0.553805
0.609694	-0.553805
-2.53729	3.03852
0.609694	-0.553805
0.609694	-0.553805
-2.53729	3.03852
-2.53729	3.03852
-2.53729	3.03852
-2.53729	3.03852
-2.53729	3.03852
-2.53729	3.03852
-2.53729	3.03852
-2.53729	3.03852
-2.53729	3.03852
-2.53729	3.03852
0.609694	-0.553805
-2.53729	3.03852
-2.53729	3.03852
-1.22922	-1.28778
0.609694	-0.553805
0.219102	0.626979
-0.698369	3.77249
0.219102	0.626979
0.609694	-0.553805
-0.698369	3.77249
-1.35284	3.65345
-1.35284	3.65345
-0.435365	0.507934
-1.35284	3.65345
-0.435365	0.507934
-0.435365	0.507934
-0.435365	0.507934
-2.53729	3.03852
-0.435365	0.507934
-0.435365	0.507934
-0.435365	0.507934
-0.435365	0.507934
-0.435365	0.507934
-0.435365	0.507934
-0.435365	0.507934
-1.35284	3.65345
-0.435365	0.507934
-0.435365	0.507934
-0.435365	0.507934
-0.435365	0.507934
0.609694	-0.553805
-1.35284	3.65345
-1.22922	-1.28778
-1.35284	3.65345
-0.435365	0.507934
-0.435365	0.507934
0.609694	-0.553805
0.219102	0.626979
0.609694	-0.553805
0.609694	-0.553805
-0.435365	0.507934
0.219102	0.626979
-1.35284	3.65345
-0.435365	0.507934
-0.435365	0.507934
-0.435365	0.507934
-0.435365	0.507934
-0.435365	0.507934
-1.35284	3.65345
0.219102	0.626979
-1.35284	3.65345
-1.61982	-0.106993
-0.435365	0.507934
-0.435365	0.507934
-1.61982	-0.106993
-1.35284	3.65345
-1.61982	-0.106993
-1.61982	-0.106993
-0.435365	0.507934
-1.35284	3.65345
-1.35284	3.65345
-1.61982	-0.106993
-1.35284	3.65345
-1.22922	-1.28778
-0.435365	0.507934
-0.435365	0.507934
-0.435365	0.507934
-0.435365	0.507934
-1.35284	3.65345
-0.435365	0.507934
-1.35284	3.65345
0.609694	-0.553805
-0.698369	3.77249
0.219102	0.626979
-1.35284	3.65345
-0.435365	0.507934
-2.53729	3.03852
-1.35284	3.65345
-0.435365	0.507934
-1.35284	3.65345
-1.35284	3.65345
-1.61982	-0.106993
-1.22922	-1.28778
-1.61982	-0.106993
-1.61982	-0.106993
-1.22922	-1.28778
-2.53729	3.03852
-0.0447731	-0.672851
2.97245	0.0574508
5.30993	0.648277
0.609694	-0.553805
0.609694	-0.553805
0.609694	-0.553805
0.609694	-0.553805
0.609694	-0.553805
0.609694	-0.553805
0.609694	-0.553805
0.609694	-0.553805
0.609694	-0.553805
0.609694	-0.553805
0.609694	-0.553805
0.609694	-0.553805
0.609694	-0.553805
0.609694	-0.553805
0.609694	-0.553805
0.609694	-0.553805
0.609694	-0.553805
0.609694	-0.553805
0.609694	-0.553805
0.609694	-0.553805
0.609694	-0.553805
0.609694	-0.553805
0.609694	-0.553805
0.609694	-0.553805
0.609694	-0.553805
0.609694	-0.553805
0.609694	-0.553805
0.609694	-0.553805
0.609694	-0.553805
0.609694	-0.553805
0.609694	-0.553805
0.609694	-0.553805
0.609694	-0.553805
0.609694	-0.553805
0.609694	-0.553805
0.609694	-0.553805
0.609694	-0.553805
0.609694	-0.553805
0.609694	-0.553805
0.609694	-0.553805
0.609694	-0.553805
0.609694	-0.553805
0.609694	-0.553805
0.609694	-0.553805
0.609694	-0.553805

## Sheet: ACP6_HID
0.573475	0.484559
0.725032	0.111269
0.725032	0.111269
-0.311168	0.595687
-0.159325	0.349566
-0.159325	0.349566
-0.574652	-0.601447
-0.577662	-0.60296
-0.583286	-0.602204
-0.584208	-0.603436
-0.177272	-0.183208
-0.175664	-0.0829145
-0.180308	-0.0680541
-0.0841707	0.0259332
-0.17927	-0.0975341
-0.367993	0.748392
-0.367439	0.742892
-0.300812	0.632656
-0.335394	0.708717
-0.335394	0.708717
0.000721859	-0.0338683
-0.00297902	-0.0439372
-0.0582032	-0.132173
-0.0689383	-0.143855
-0.11499	-0.186653
-0.135085	-0.203936
-0.11499	-0.186653
-0.0758852	-0.101508
0.469782	-0.0410606
0.821359	-0.0704003
0.827731	-0.0689041
0.807121	-0.0621398
0.697887	-0.0512251
0.443699	-0.0348055
0.0355622	3.99101e-05
0.0355622	3.99101e-05
0.0355622	3.99101e-05
0.0355622	3.99101e-05
-0.11499	-0.186653
-0.250919	-0.306356
-0.204108	-0.252881
-0.250919	-0.306356
-0.250919	-0.306356
-0.0758852	-0.101508
-0.0758852	-0.101508
0.397499	-0.0325037
0.389878	-0.0326694
-0.00362017	0.0158869
-0.00464831	0.00822519
0.139328	-0.0105257
0.132644	-0.0101184
0.576779	-0.0467738
0.57526	-0.0490317
0.0717046	-0.0242297
0.107621	-0.0329249
-0.0114229	-0.00611085
-0.0859036	0.00609277
-0.051468	0.00943772
-0.0538257	0.0183772
-0.384648	0.68654
-0.350442	0.642636

## Sheet: ACP6_HID1
-1.14682	0.404259
-0.385557	1.29457
-0.385557	1.29457
-0.385557	1.29457
-0.385557	1.29457
-0.385557	1.29457
-0.385557	1.29457
-0.385557	1.29457
-0.385557	1.29457
-0.385557	1.29457
-0.385557	1.29457
-0.385557	1.29457
0.138279	0.0697668
-0.385557	1.29457
-0.385557	1.29457
-0.385557	1.29457
-0.385557	1.29457
-0.385557	1.29457
-0.385557	1.29457
-0.385557	1.29457
-0.385557	1.29457
-0.385557	1.29457
-0.385557	1.29457
0.203506	1.23745
-1.14682	0.404259
-0.908456	-0.111964
-0.385557	1.29457
-0.385557	1.29457
-0.908456	-0.111964
-0.908456	-0.111964
-0.385557	1.29457
-1.14682	0.404259
-1.35635	-0.540103
-0.385557	1.29457
-1.43229	1.11284
-0.385557	1.29457
-1.43229	1.11284
-1.43229	1.11284
-1.43229	1.11284
-0.385557	1.29457
-1.43229	1.11284
-1.35635	-0.540103
-0.385557	1.29457
-1.88019	0.684699
-1.35635	-0.540103
-1.35635	-0.540103
-1.35635	-0.540103
-1.59471	-0.0238796
-1.88019	0.684699
-1.88019	0.684699
-1.59471	-0.0238796
-3.00838	-3.2314
-2.07824	-0.846583
-0.167084	-0.653746
-0.167084	-0.653746
0.436511	-0.706318
2.97385	-0.184121
-0.583609	-0.236713
-0.36758	-0.121357
0.107442	0.0511038
3.43454	-0.223877
-0.769955	-0.171761
2.66933	-0.165582
-0.876634	1.13015
-0.583609	-0.236713
3.68995	-0.255362
3.26365	-0.214933
0.0541942	0.102245
0.0541942	0.102245
-0.583609	-0.236713
3.80164	-0.268129
-0.583609	-0.236713
2.8429	-0.259036
2.24858	-0.209685
2.33415	-0.493964
1.64498	-0.157113
-0.767288	-0.597222
-0.583609	-0.236713
-0.583609	-0.236713
0.0541942	0.102245
2.24858	-0.209685
3.26365	-0.214933
1.08918	0.472348
0.727342	0.012648
1.32755	-0.0438758
-0.483289	1.17739
2.66933	-0.165582
-0.406293	-0.304831
2.06573	-0.11301
1.32755	-0.0438758
-0.197815	0.468812
-0.530361	-0.287853
0.727342	0.012648
3.97253	-0.277073
-0.175482	-0.162767
0.727342	0.012648
2.14549	1.05922
2.66933	-0.165582
-0.36758	-0.121357
-0.00685236	0.55035
-0.29955	-0.14579
1.93114	-0.0964476
1.32755	-0.0438758
0.727342	0.012648
2.66933	-0.165582
-0.100083	0.58599
0.107442	0.0511038
2.66933	-0.165582
0.23151	0.0341267
-0.175482	-0.162767
3.68995	-0.255362
2.02437	-0.132088
-0.190263	-0.189475
-0.592639	-0.239878
2.66933	-0.165582
-0.190263	-0.189475
0.107442	0.0511038
2.8429	-0.259036
0.455714	-0.0434708
-0.583609	-0.236713
2.61869	-0.181439
3.96362	-0.363946
2.66933	-0.165582
-0.769955	-0.171761
-0.14702	-1.77366
2.2993	-0.130504
-0.182089	-0.382428
-0.352798	-0.0946496
2.14549	1.05922
-0.352798	-0.0946496
-0.406293	-0.304831
0.0541942	0.102245
0.455714	-0.0434708
1.93114	-0.0964476
0.727342	0.012648
2.66933	-0.165582
3.97253	-0.277073
1.32755	-0.0438758
2.66933	-0.165582
1.32755	-0.0438758
4.01727	-0.275591
3.42563	-0.31075
0.643257	0.0451257
3.42563	-0.31075
2.38033	0.334785
0.820573	-0.0229921
1.32755	-0.0438758
2.66933	-0.165582
-0.175482	-0.162767
0.138279	0.0697668
0.138279	0.0697668
0.138279	0.0697668
-0.97256	0.685963
1.93114	-0.0964476
-0.769955	-0.171761
-0.769955	-0.171761
-0.716708	-0.222901
-0.197815	0.468812
-0.083521	-0.0304349
2.8429	-0.259036
-0.00685236	0.55035
-0.352798	-0.0946496
1.64498	-0.157113
3.43454	-0.223877
0.138279	0.0697668
-0.190263	-0.189475
-0.406293	-0.304831
-0.583609	-0.236713
-0.769955	-0.171761
0.0405474	-0.047412
0.23151	0.0341267
-0.406293	-0.304831
-0.190263	-0.189475
0.23151	0.0341267
3.43454	-0.223877
-0.539145	-0.0296976
2.66933	-0.165582
0.212893	-0.908097
0.529742	-0.741958
-0.142692	-2.00335
-0.530361	-0.287853
-0.314332	-0.172498
-0.314332	-0.172498
0.0405474	-0.047412
-0.136769	0.0207058
-0.352798	-0.0946496
-1.45408	-0.657282
-1.26312	-0.575743
3.68995	-0.255362
3.68995	-0.255362
4.27269	-0.307076
4.27269	-0.307076
4.81068	-0.360272
4.22795	-0.308558
3.68995	-0.255362
4.27269	-0.307076
4.81068	-0.360272
3.68995	-0.255362
4.22795	-0.308558
4.22795	-0.308558
3.68995	-0.255362
4.22795	-0.308558
3.68995	-0.255362
3.68995	-0.255362
4.27269	-0.307076
4.27269	-0.307076
3.68995	-0.255362
4.81068	-0.360272
3.68995	-0.255362
4.81068	-0.360272
4.81068	-0.360272
4.27269	-0.307076
3.68995	-0.255362
4.22795	-0.308558
4.22795	-0.308558
4.22795	-0.308558
3.68995	-0.255362
3.68995	-0.255362
4.22795	-0.308558
3.68995	-0.255362
4.22795	-0.308558
4.27269	-0.307076
4.81068	-0.360272
1.32755	-0.0438758
4.27269	-0.307076
3.68995	-0.255362
3.68995	-0.255362
3.68995	-0.255362
3.68995	-0.255362
4.27269	-0.307076
4.27269	-0.307076
4.27269	-0.307076
4.27269	-0.307076
4.27269	-0.307076
4.81068	-0.360272
4.22795	-0.308558
4.22795	-0.308558
4.22795	-0.308558
4.81068	-0.360272
4.81068	-0.360272
2.49204	-0.153439
2.52546	-0.145799
3.68995	-0.255362
4.27269	-0.307076
3.68995	-0.255362
3.09563	-0.206011
4.81068	-0.360272
4.27269	-0.307076
4.81068	-0.360272
4.81068	-0.360272
3.68995	-0.255362
3.68995	-0.255362
2.49204	-0.153439
4.27269	-0.307076
4.27269	-0.307076
4.27269	-0.307076
4.27269	-0.307076
4.81068	-0.360272
3.68995	-0.255362
4.81068	-0.360272
4.22795	-0.308558
4.81068	-0.360272
4.81068	-0.360272
4.81068	-0.360272
4.27269	-0.307076
3.06345	-0.198995
4.22795	-0.308558
4.22795	-0.308558
0.997408	-0.763309
2.64774	-0.63415
0.469472	-0.196261
0.571101	-0.72288
0.571101	-0.72288
1.1747	-0.775452
1.1747	-0.775452
0.876465	0.000632741
2.30701	-0.877999
1.71269	-0.828648
3.80164	-0.268129
3.80164	-0.268129
2.66933	-0.165582
2.66933	-0.165582
2.06573	-0.11301
3.26365	-0.214933
0.876465	0.000632741
0.727342	0.012648
3.80164	-0.268129
3.84638	-0.266647
3.80164	-0.268129
3.80164	-0.268129
2.66933	-0.165582
2.66933	-0.165582
2.66933	-0.165582
2.06573	-0.11301
2.06573	-0.11301
2.66933	-0.165582
3.20732	-0.218778
3.26365	-0.214933
2.66933	-0.165582
2.66933	-0.165582
3.26365	-0.214933
3.20732	-0.218778
2.66933	-0.165582
2.66933	-0.165582
3.26365	-0.214933
0.876465	0.000632741
3.84638	-0.266647
-1.02516	-0.806131
2.66933	-0.165582
3.26365	-0.214933
3.80164	-0.268129
1.76902	-0.824803
2.66933	-0.165582
2.66933	-0.165582
2.06573	-0.11301
3.80164	-0.268129
1.1747	-0.775452
2.66933	-0.165582
3.20732	-0.218778
3.80164	-0.268129
3.26365	-0.214933
3.20732	-0.218778
2.06573	-0.11301
3.80164	-0.268129
2.2993	-0.130504
3.20732	-0.218778
2.66933	-0.165582
1.71269	-0.828648
1.93114	-0.0964476
4.38437	-0.319843
2.66933	-0.165582
-0.100083	0.58599
2.66933	-0.165582
1.32755	-0.0438758
2.66933	-0.165582
2.66933	-0.165582
0.138279	0.0697668
2.66933	-0.165582
3.26365	-0.214933
1.6957	-0.0779326
0.488979	0.528872
-0.170271	-0.181098
2.66933	-0.165582
3.20732	-0.218778
0.138279	0.0697668
2.66933	-0.165582
1.71269	-0.828648
0.571101	-0.72288
1.39899	-0.789725
2.2993	-0.130504
2.66933	-0.165582
1.72922	0.00171541
1.72922	0.00171541
0.138279	0.0697668
-3.03213	-2.50493
-3.59744	-3.17428
-3.59744	-3.17428
-3.59744	-3.17428
-1.91933	-1.2049
-3.59744	-3.17428
-3.59744	-3.17428
-3.59744	-3.17428
-3.59744	-3.17428
-3.59744	-3.17428
-3.59744	-3.17428
-3.59744	-3.17428
-3.59744	-3.17428
-3.59744	-3.17428
-3.59744	-3.17428
-3.59744	-3.17428
-3.59744	-3.17428
-3.59744	-3.17428
-3.59744	-3.17428
-3.59744	-3.17428
-3.59744	-3.17428
-3.59744	-3.17428
-2.46915	-1.84014
-3.59744	-3.17428
-3.59744	-3.17428
-3.59744	-3.17428
-3.59744	-3.17428
-3.59744	-3.17428
-3.59744	-3.17428
-3.59744	-3.17428
-3.59744	-3.17428
-3.59744	-3.17428
-3.59744	-3.17428
-3.59744	-3.17428
-3.59744	-3.17428
-3.59744	-3.17428
-3.59744	-3.17428
-3.59744	-3.17428
-3.59744	-3.17428
-3.59744	-3.17428
-3.59744	-3.17428
-3.59744	-3.17428
-3.59744	-3.17428
-3.59744	-3.17428
-3.59744	-3.17428
-3.59744	-3.17428
-3.59744	-3.17428
-3.59744	-3.17428
-3.59744	-3.17428
-3.59744	-3.17428
-3.59744	-3.17428
-3.59744	-3.17428
-3.59744	-3.17428
-3.59744	-3.17428
-3.59744	-3.17428
-3.03213	-2.50493
-3.04148	-2.52493
-3.59744	-3.17428
-3.59744	-3.17428
-3.59744	-3.17428
-3.59744	-3.17428
-3.59744	-3.17428
-8.09661	-8.8671
-7.09669	-7.46559
-8.09661	-8.8671
-8.09661	-8.8671
-7.09669	-7.46559
-3.59744	-3.17428
-4.10145	-3.76356
-3.59744	-3.17428
-2.46915	-1.84014
-3.59744	-3.17428
-4.10145	-3.76356
-3.03213	-2.50493
-3.03213	-2.50493
-3.59744	-3.17428
-4.10145	-3.76356
-3.03446	-2.50949
-2.46915	-1.84014
-4.10145	-3.76356
-4.10145	-3.76356
-3.53847	-3.09877
-3.59744	-3.17428
-4.10145	-3.76356
-3.59744	-3.17428
-3.59744	-3.17428
-3.59744	-3.17428
-4.10145	-3.76356
-2.46915	-1.84014
-4.10145	-3.76356
-3.59744	-3.17428
-3.59744	-3.17428
-2.46915	-1.84014
-2.47762	-1.85881
-1.59471	-0.0238796
-0.833452	0.86643
-1.88019	0.684699
-0.833452	0.86643
-1.88019	0.684699
-0.833452	0.86643
-1.88019	0.684699
-1.88019	0.684699
-1.35635	-0.540103
-0.833452	0.86643
-1.88019	0.684699
-0.833452	0.86643
-1.35635	-0.540103
-1.88019	0.684699
-0.833452	0.86643
-1.88019	0.684699
-1.88019	0.684699
-1.88019	0.684699
-0.385557	1.29457
-0.385557	1.29457
-0.100083	0.58599
-0.385557	1.29457
-0.385557	1.29457
-0.385557	1.29457
-0.385557	1.29457
-0.385557	1.29457
-0.385557	1.29457
-0.385557	1.29457
-0.100083	0.58599
-0.385557	1.29457
-0.385557	1.29457
-0.385557	1.29457
-0.385557	1.29457
-0.385557	1.29457
-0.385557	1.29457
-0.385557	1.29457
-0.385557	1.29457
-0.385557	1.29457
-0.385557	1.29457
-0.385557	1.29457
-0.385557	1.29457
-0.385557	1.29457
-0.385557	1.29457
-0.385557	1.29457
-0.385557	1.29457
-0.385557	1.29457
-0.385557	1.29457
-0.385557	1.29457
-0.385557	1.29457
0.138279	0.0697668
-2.06775	0.931274
-1.88019	0.684699
-5.42995	8.69998
-5.19159	8.18376
-3.48269	2.32087
-4.08407	7.0076
-4.68823	8.45836
-3.21929	4.92069
-4.0965	7.04382
-1.40565	0.425027
-1.99899	0.293085
-4.10145	7.18547
-0.385557	1.29457
-2.11151	2.37939
-2.70485	2.24745
-2.93566	2.10538
-4.98206	9.12812
-2.53329	2.15579
-4.98206	9.12812
-2.11151	2.37939
-4.77587	8.81672
-2.444	1.08541
-1.78049	1.6938
-2.11151	2.37939
-2.11151	2.37939
-2.31232	1.8711
0.138279	0.0697668
-2.39699	3.08797
-2.02685	1.16252
-3.21929	4.92069
-2.03695	-0.742937
-2.67769	-0.277117
-1.80614	-0.600874
-3.51647	4.33469
-3.21929	4.92069
-2.06775	0.931274
-4.19657	7.43839
-2.11151	2.37939
-4.98206	9.12812
-4.98206	9.12812
-2.72764	3.90072
-2.72764	3.90072
-5.26753	9.8367
-2.58386	-0.162708
-4.68823	8.45836
-3.44366	8.28988
-4.98206	9.12812
-4.40275	7.74979
-3.93532	9.30985
-4.68823	8.45836
-3.93532	9.30985
-1.06478	2.56112
-4.40275	7.74979
-2.39699	3.08797
-4.0965	7.04382
-3.44366	8.28988
-5.26753	9.8367
-0.769955	-0.171761
-4.98206	9.12812
-3.7986	6.29903
-4.98206	9.12812
-2.93566	2.10538
-2.42144	0.97401
-2.11151	2.37939
-1.69112	1.13361
-0.167084	-0.653746
-0.0873254	0.518484
1.53065	-0.308579
1.69308	0.828138
2.51654	0.0663635
2.73981	1.00987
0.728725	0.912566
-0.557756	0.34714
2.23107	0.774942
2.8138	0.723228
-0.548703	0.513199
0.0966521	0.193869
-0.113845	0.65431
-0.113845	0.65431
0.124518	0.138087
2.58314	1.02565
-0.908456	-0.111964
-5.22285	-6.17554
-7.91425	-11.3556
-1.35635	-0.540103

## Sheet: ACP6_HID2
6.1533	5.88189
7.77948	1.35065
7.77948	1.35065
-3.33879	7.23083
-1.70953	4.24325
-1.70953	4.24325
-6.16593	-7.30075
-6.19822	-7.31911
-6.25857	-7.30993
-6.26846	-7.32489
-1.9021	-2.22389
-1.88484	-1.00647
-1.93468	-0.826084
-0.903138	0.314794
-1.92354	-1.18393
-3.94851	9.08446
-3.94257	9.01769
-3.22767	7.67958
-3.59873	8.60286
-3.59873	8.60286
0.00774543	-0.411115
-0.0319645	-0.533338
-0.624511	-1.6044
-0.739697	-1.74621
-1.23382	-2.26572
-1.44944	-2.47551
-1.23382	-2.26572
-0.814237	-1.23217
5.04069	-0.498419
8.81306	-0.854564
8.88143	-0.836402
8.66029	-0.754292
7.48822	-0.621803
4.76082	-0.422492
0.381577	0.000484454
0.381577	0.000484454
0.381577	0.000484454
0.381577	0.000484454
-1.23382	-2.26572
-2.69232	-3.71875
-2.19005	-3.06963
-2.69232	-3.71875
-2.69232	-3.71875
-0.814237	-1.23217
-0.814237	-1.23217
4.2651	-0.39455
4.18333	-0.396562
-0.0388439	0.192845
-0.0498757	0.0998426
1.49496	-0.127768
1.42325	-0.122823
6.18875	-0.567771
6.17245	-0.595178
0.76938	-0.294116
1.15475	-0.399663
-0.122566	-0.0741774
-0.921732	0.0739579
-0.552244	0.114561
-0.577542	0.223074
-4.12721	8.33366
-3.76019	7.80073
-1.14682	0.404259
-0.385557	1.29457
-0.385557	1.29457
-0.385557	1.29457
-0.385557	1.29457
-0.385557	1.29457
-0.385557	1.29457
-0.385557	1.29457
-0.385557	1.29457
-0.385557	1.29457
-0.385557	1.29457
-0.385557	1.29457
0.138279	0.0697668
-0.385557	1.29457
-0.385557	1.29457
-0.385557	1.29457
-0.385557	1.29457
-0.385557	1.29457
-0.385557	1.29457
-0.385557	1.29457
-0.385557	1.29457
-0.385557	1.29457
-0.385557	1.29457
0.203506	1.23745
-1.14682	0.404259
-0.908456	-0.111964
-0.385557	1.29457
-0.385557	1.29457
-0.908456	-0.111964
-0.908456	-0.111964
-0.385557	1.29457
-1.14682	0.404259
-1.35635	-0.540103
-0.385557	1.29457
-1.43229	1.11284
-0.385557	1.29457
-1.43229	1.11284
-1.43229	1.11284
-1.43229	1.11284
-0.385557	1.29457
-1.43229	1.11284
-1.35635	-0.540103
-0.385557	1.29457
-1.88019	0.684699
-1.35635	-0.540103
-1.35635	-0.540103
-1.35635	-0.540103
-1.59471	-0.0238796
-1.88019	0.684699
-1.88019	0.684699
-1.59471	-0.0238796
-3.00838	-3.2314
-2.07824	-0.846583
-0.167084	-0.653746
-0.167084	-0.653746
0.436511	-0.706318
2.97385	-0.184121
-0.583609	-0.236713
-0.36758	-0.121357
0.107442	0.0511038
3.43454	-0.223877
-0.769955	-0.171761
2.66933	-0.165582
-0.876634	1.13015
-0.583609	-0.236713
3.68995	-0.255362
3.26365	-0.214933
0.0541942	0.102245
0.0541942	0.102245
-0.583609	-0.236713
3.80164	-0.268129
-0.583609	-0.236713
2.8429	-0.259036
2.24858	-0.209685
2.33415	-0.493964
1.64498	-0.157113
-0.767288	-0.597222
-0.583609	-0.236713
-0.583609	-0.236713
0.0541942	0.102245
2.24858	-0.209685
3.26365	-0.214933
1.08918	0.472348
0.727342	0.012648
1.32755	-0.0438758
-0.483289	1.17739
2.66933	-0.165582
-0.406293	-0.304831
2.06573	-0.11301
1.32755	-0.0438758
-0.197815	0.468812
-0.530361	-0.287853
0.727342	0.012648
3.97253	-0.277073
-0.175482	-0.162767
0.727342	0.012648
2.14549	1.05922
2.66933	-0.165582
-0.36758	-0.121357
-0.00685236	0.55035
-0.29955	-0.14579
1.93114	-0.0964476
1.32755	-0.0438758
0.727342	0.012648
2.66933	-0.165582
-0.100083	0.58599
0.107442	0.0511038
2.66933	-0.165582
0.23151	0.0341267
-0.175482	-0.162767
3.68995	-0.255362
2.02437	-0.132088
-0.190263	-0.189475
-0.592639	-0.239878
2.66933	-0.165582
-0.190263	-0.189475
0.107442	0.0511038
2.8429	-0.259036
0.455714	-0.0434708
-0.583609	-0.236713
2.61869	-0.181439
3.96362	-0.363946
2.66933	-0.165582
-0.769955	-0.171761
-0.14702	-1.77366
2.2993	-0.130504
-0.182089	-0.382428
-0.352798	-0.0946496
2.14549	1.05922
-0.352798	-0.0946496
-0.406293	-0.304831
0.0541942	0.102245
0.455714	-0.0434708
1.93114	-0.0964476
0.727342	0.012648
2.66933	-0.165582
3.97253	-0.277073
1.32755	-0.0438758
2.66933	-0.165582
1.32755	-0.0438758
4.01727	-0.275591
3.42563	-0.31075
0.643257	0.0451257
3.42563	-0.31075
2.38033	0.334785
0.820573	-0.0229921
1.32755	-0.0438758
2.66933	-0.165582
-0.175482	-0.162767
0.138279	0.0697668
0.138279	0.0697668
0.138279	0.0697668
-0.97256	0.685963
1.93114	-0.0964476
-0.769955	-0.171761
-0.769955	-0.171761
-0.716708	-0.222901
-0.197815	0.468812
-0.083521	-0.0304349
2.8429	-0.259036
-0.00685236	0.55035
-0.352798	-0.0946496
1.64498	-0.157113
3.43454	-0.223877
0.138279	0.0697668
-0.190263	-0.189475
-0.406293	-0.304831
-0.583609	-0.236713
-0.769955	-0.171761
0.0405474	-0.047412
0.23151	0.0341267
-0.406293	-0.304831
-0.190263	-0.189475
0.23151	0.0341267
3.43454	-0.223877
-0.539145	-0.0296976
2.66933	-0.165582
0.212893	-0.908097
0.529742	-0.741958
-0.142692	-2.00335
-0.530361	-0.287853
-0.314332	-0.172498
-0.314332	-0.172498
0.0405474	-0.047412
-0.136769	0.0207058
-0.352798	-0.0946496
-1.45408	-0.657282
-1.26312	-0.575743
3.68995	-0.255362
3.68995	-0.255362
4.27269	-0.307076
4.27269	-0.307076
4.81068	-0.360272
4.22795	-0.308558
3.68995	-0.255362
4.27269	-0.307076
4.81068	-0.360272
3.68995	-0.255362
4.22795	-0.308558
4.22795	-0.308558
3.68995	-0.255362
4.22795	-0.308558
3.68995	-0.255362
3.68995	-0.255362
4.27269	-0.307076
4.27269	-0.307076
3.68995	-0.255362
4.81068	-0.360272
3.68995	-0.255362
4.81068	-0.360272
4.81068	-0.360272
4.27269	-0.307076
3.68995	-0.255362
4.22795	-0.308558
4.22795	-0.308558
4.22795	-0.308558
3.68995	-0.255362
3.68995	-0.255362
4.22795	-0.308558
3.68995	-0.255362
4.22795	-0.308558
4.27269	-0.307076
4.81068	-0.360272
1.32755	-0.0438758
4.27269	-0.307076
3.68995	-0.255362
3.68995	-0.255362
3.68995	-0.255362
3.68995	-0.255362
4.27269	-0.307076
4.27269	-0.307076
4.27269	-0.307076
4.27269	-0.307076
4.27269	-0.307076
4.81068	-0.360272
4.22795	-0.308558
4.22795	-0.308558
4.22795	-0.308558
4.81068	-0.360272
4.81068	-0.360272
2.49204	-0.153439
2.52546	-0.145799
3.68995	-0.255362
4.27269	-0.307076
3.68995	-0.255362
3.09563	-0.206011
4.81068	-0.360272
4.27269	-0.307076
4.81068	-0.360272
4.81068	-0.360272
3.68995	-0.255362
3.68995	-0.255362
2.49204	-0.153439
4.27269	-0.307076
4.27269	-0.307076
4.27269	-0.307076
4.27269	-0.307076
4.81068	-0.360272
3.68995	-0.255362
4.81068	-0.360272
4.22795	-0.308558
4.81068	-0.360272
4.81068	-0.360272
4.81068	-0.360272
4.27269	-0.307076
3.06345	-0.198995
4.22795	-0.308558
4.22795	-0.308558
0.997408	-0.763309
2.64774	-0.63415
0.469472	-0.196261
0.571101	-0.72288
0.571101	-0.72288
1.1747	-0.775452
1.1747	-0.775452
0.876465	0.000632741
2.30701	-0.877999
1.71269	-0.828648
3.80164	-0.268129
3.80164	-0.268129
2.66933	-0.165582
2.66933	-0.165582
2.06573	-0.11301
3.26365	-0.214933
0.876465	0.000632741
0.727342	0.012648
3.80164	-0.268129
3.84638	-0.266647
3.80164	-0.268129
3.80164	-0.268129
2.66933	-0.165582
2.66933	-0.165582
2.66933	-0.165582
2.06573	-0.11301
2.06573	-0.11301
2.66933	-0.165582
3.20732	-0.218778
3.26365	-0.214933
2.66933	-0.165582
2.66933	-0.165582
3.26365	-0.214933
3.20732	-0.218778
2.66933	-0.165582
2.66933	-0.165582
3.26365	-0.214933
0.876465	0.000632741
3.84638	-0.266647
-1.02516	-0.806131
2.66933	-0.165582
3.26365	-0.214933
3.80164	-0.268129
1.76902	-0.824803
2.66933	-0.165582
2.66933	-0.165582
2.06573	-0.11301
3.80164	-0.268129
1.1747	-0.775452
2.66933	-0.165582
3.20732	-0.218778
3.80164	-0.268129
3.26365	-0.214933
3.20732	-0.218778
2.06573	-0.11301
3.80164	-0.268129
2.2993	-0.130504
3.20732	-0.218778
2.66933	-0.165582
1.71269	-0.828648
1.93114	-0.0964476
4.38437	-0.319843
2.66933	-0.165582
-0.100083	0.58599
2.66933	-0.165582
1.32755	-0.0438758
2.66933	-0.165582
2.66933	-0.165582
0.138279	0.0697668
2.66933	-0.165582
3.26365	-0.214933
1.6957	-0.0779326
0.488979	0.528872
-0.170271	-0.181098
2.66933	-0.165582
3.20732	-0.218778
0.138279	0.0697668
2.66933	-0.165582
1.71269	-0.828648
0.571101	-0.72288
1.39899	-0.789725
2.2993	-0.130504
2.66933	-0.165582
1.72922	0.00171541
1.72922	0.00171541
0.138279	0.0697668
-3.03213	-2.50493
-3.59744	-3.17428
-3.59744	-3.17428
-3.59744	-3.17428
-1.91933	-1.2049
-3.59744	-3.17428
-3.59744	-3.17428
-3.59744	-3.17428
-3.59744	-3.17428
-3.59744	-3.17428
-3.59744	-3.17428
-3.59744	-3.17428
-3.59744	-3.17428
-3.59744	-3.17428
-3.59744	-3.17428
-3.59744	-3.17428
-3.59744	-3.17428
-3.59744	-3.17428
-3.59744	-3.17428
-3.59744	-3.17428
-3.59744	-3.17428
-3.59744	-3.17428
-2.46915	-1.84014
-3.59744	-3.17428
-3.59744	-3.17428
-3.59744	-3.17428
-3.59744	-3.17428
-3.59744	-3.17428
-3.59744	-3.17428
-3.59744	-3.17428
-3.59744	-3.17428
-3.59744	-3.17428
-3.59744	-3.17428
-3.59744	-3.17428
-3.59744	-3.17428
-3.59744	-3.17428
-3.59744	-3.17428
-3.59744	-3.17428
-3.59744	-3.17428
-3.59744	-3.17428
-3.59744	-3.17428
-3.59744	-3.17428
-3.59744	-3.17428
-3.59744	-3.17428
-3.59744	-3.17428
-3.59744	-3.17428
-3.59744	-3.17428
-3.59744	-3.17428
-3.59744	-3.17428
-3.59744	-3.17428
-3.59744	-3.17428
-3.59744	-3.17428
-3.59744	-3.17428
-3.59744	-3.17428
-3.59744	-3.17428
-3.03213	-2.50493
-3.04148	-2.52493
-3.59744	-3.17428
-3.59744	-3.17428
-3.59744	-3.17428
-3.59744	-3.17428
-3.59744	-3.17428
-8.09661	-8.8671
-7.09669	-7.46559
-8.09661	-8.8671
-8.09661	-8.8671
-7.09669	-7.46559
-3.59744	-3.17428
-4.10145	-3.76356
-3.59744	-3.17428
-2.46915	-1.84014
-3.59744	-3.17428
-4.10145	-3.76356
-3.03213	-2.50493
-3.03213	-2.50493
-3.59744	-3.17428
-4.10145	-3.76356
-3.03446	-2.50949
-2.46915	-1.84014
-4.10145	-3.76356
-4.10145	-3.76356
-3.53847	-3.09877
-3.59744	-3.17428
-4.10145	-3.76356
-3.59744	-3.17428
-3.59744	-3.17428
-3.59744	-3.17428
-4.10145	-3.76356
-2.46915	-1.84014
-4.10145	-3.76356
-3.59744	-3.17428
-3.59744	-3.17428
-2.46915	-1.84014
-2.47762	-1.85881
-1.59471	-0.0238796
-0.833452	0.86643
-1.88019	0.684699
-0.833452	0.86643
-1.88019	0.684699
-0.833452	0.86643
-1.88019	0.684699
-1.88019	0.684699
-1.35635	-0.540103
-0.833452	0.86643
-1.88019	0.684699
-0.833452	0.86643
-1.35635	-0.540103
-1.88019	0.684699
-0.833452	0.86643
-1.88019	0.684699
-1.88019	0.684699
-1.88019	0.684699
-0.385557	1.29457
-0.385557	1.29457
-0.100083	0.58599
-0.385557	1.29457
-0.385557	1.29457
-0.385557	1.29457
-0.385557	1.29457
-0.385557	1.29457
-0.385557	1.29457
-0.385557	1.29457
-0.100083	0.58599
-0.385557	1.29457
-0.385557	1.29457
-0.385557	1.29457
-0.385557	1.29457
-0.385557	1.29457
-0.385557	1.29457
-0.385557	1.29457
-0.385557	1.29457
-0.385557	1.29457
-0.385557	1.29457
-0.385557	1.29457
-0.385557	1.29457
-0.385557	1.29457
-0.385557	1.29457
-0.385557	1.29457
-0.385557	1.29457
-0.385557	1.29457
-0.385557	1.29457
-0.385557	1.29457
-0.385557	1.29457
0.138279	0.0697668
-2.06775	0.931274
-1.88019	0.684699
-5.42995	8.69998
-5.19159	8.18376
-3.48269	2.32087
-4.08407	7.0076
-4.68823	8.45836
-3.21929	4.92069
-4.0965	7.04382
-1.40565	0.425027
-1.99899	0.293085
-4.10145	7.18547
-0.385557	1.29457
-2.11151	2.37939
-2.70485	2.24745
-2.93566	2.10538
-4.98206	9.12812
-2.53329	2.15579
-4.98206	9.12812
-2.11151	2.37939
-4.77587	8.81672
-2.444	1.08541
-1.78049	1.6938
-2.11151	2.37939
-2.11151	2.37939
-2.31232	1.8711
0.138279	0.0697668
-2.39699	3.08797
-2.02685	1.16252
-3.21929	4.92069
-2.03695	-0.742937
-2.67769	-0.277117
-1.80614	-0.600874
-3.51647	4.33469
-3.21929	4.92069
-2.06775	0.931274
-4.19657	7.43839
-2.11151	2.37939
-4.98206	9.12812
-4.98206	9.12812
-2.72764	3.90072
-2.72764	3.90072
-5.26753	9.8367
-2.58386	-0.162708
-4.68823	8.45836
-3.44366	8.28988
-4.98206	9.12812
-4.40275	7.74979
-3.93532	9.30985
-4.68823	8.45836
-3.93532	9.30985
-1.06478	2.56112
-4.40275	7.74979
-2.39699	3.08797
-4.0965	7.04382
-3.44366	8.28988
-5.26753	9.8367
-0.769955	-0.171761
-4.98206	9.12812
-3.7986	6.29903
-4.98206	9.12812
-2.93566	2.10538
-2.42144	0.97401
-2.11151	2.37939
-1.69112	1.13361
-0.167084	-0.653746
-0.0873254	0.518484
1.53065	-0.308579
1.69308	0.828138
2.51654	0.0663635
2.73981	1.00987
0.728725	0.912566
-0.557756	0.34714
2.23107	0.774942
2.8138	0.723228
-0.548703	0.513199
0.0966521	0.193869
-0.113845	0.65431
-0.113845	0.65431
0.124518	0.138087
2.58314	1.02565
-0.908456	-0.111964
-5.22285	-6.17554
-7.91425	-11.3556
-1.35635	-0.540103

[truncated: 24 more sheets: ACP7_HID, ACP7_HID1, ACP7_HID2, ACP5_HID, ACP5_HID1, ACP5_HID2, ACP_HID, ACP_HID1, ACP_HID2, ACP1_HID, ACP1_HID1, ACP1_HID2, ACP2_HID, ACP2_HID1, ACP2_HID2, ACP3_HID, ACP3_HID1, ACP3_HID2, ACP4_HID, ACP4_HID1 …]
